# Supplementary material for: Engineering auxin degradation into root-associated bacteria promotes plant growth
Source: bioRxiv. 2025 Oct 26:2025.10.25.684584. Preprint. [Version 1] doi: 10.1101/2025.10.25.684584 (PMC12633357; doi:10.1101/2025.10.25.684584)
Supplement: Supplement 2 [file media-2.xlsx]

## Sheet: Supp. Table 1
# Supplementary Table 1. Taxonomic classification of strains used in SynCom32 and iad-dependent or iad-independent experiments.
Strain ID	Phylum / Class	Family	Genus	Label
CL018	Actinobacteria	Streptomycetaceae	Streptomyces	SynCom32
CL021	Betaproteobacteria	Burkholderiaceae	Ralstonia	SynCom32
CL028	Actinobacteria	Micrococcaceae	Arthrobacter	SynCom32
CL069	Gammaproteobacteria	Moraxellaceae	Acinetobacter	SynCom32
MF002	Alphaproteobacteria	Rhizobiaceae	Rhizobium	SynCom32
MF008	Bacteroidetes	Flavobacteriaceae	Chryseobacterium	SynCom32
MF027	Firmicutes	Bacillaceae	Bacillus	SynCom32
MF029	Actinobacteria	Nocardiaceae	Rhodococcus	SynCom32
MF033	Alphaproteobacteria	Rhizobiaceae	Agrobacterium	SynCom32
MF040	Bacteroidetes	Flavobacteriaceae	Flavobacterium	SynCom32
MF041	Firmicutes	Bacillaceae	Bacillus	SynCom32
MF050	Gammaproteobacteria	Pseudomonadaceae	Pseudomonas	SynCom32
MF079	Gammaproteobacteria	Xanthomonadaceae	Dyella	SynCom32
MF105	Firmicutes	Bacillaceae	Bacillus	SynCom32
MF109	Actinobacteria	Microbacteriaceae	Leifsonia	SynCom32
MF125	Firmicutes	Bacillaceae	Bacillus	SynCom32
MF136	Actinobacteria	Streptomycetaceae	Streptomyces	SynCom32
MF138	Gammaproteobacteria	Rhodanobacteraceae	Luteibacter	SynCom32
MF161	Actinobacteria	Micrococcaceae	Arthrobacter	SynCom32
MF181	Firmicutes	Paenibacillaceae	Paenibacillus	SynCom32
MF273	Actinobacteria	Intrasporangiaceae	Terracoccus	SynCom32
MF299	Actinobacteria	Streptomycetaceae	Streptomyces	SynCom32
MF302	Alphaproteobacteria	Phyllobacteriaceae	Phyllobacterium	SynCom32
MF303	Actinobacteria	Streptomycetaceae	Streptomyces	SynCom32
MF314	Actinobacteria	Microbacteriaceae	Curtobacterium	SynCom32
MF327	Actinobacteria	Promicromonosporaceae	Promicromonospora	SynCom32
MF339	Actinobacteria	Nocardiaceae	Rhodococcus	SynCom32
MF345	Actinobacteria	Nocardioidaceae	Nocardioides	SynCom32
MF360	Actinobacteria	Mycobacteriaceae	Mycobacterium	SynCom32
MF362	Actinobacteria	Micrococcaceae	Arthrobacter	SynCom32
MF370	Alphaproteobacteria	Brucellaceae	Ochrobactrum	SynCom32
MF374	Alphaproteobacteria	Caulobacteraceae	Brevundimonas	SynCom32
CL069	Gammaproteobacteria	Moraxellaceae	Acinetobacter	iad-dependent/independent
MF010	Alphaproteobacteria	Rhizobiaceae	Agrobacterium	iad-dependent/independent
MF224	Alphaproteobacteria	Rhizobiaceae	Agrobacterium	iad-dependent/independent
CL028	Actinobacteria	Micrococcaceae	Arthrobacter	iad-dependent/independent
MF026	Actinobacteria	Micrococcaceae	Arthrobacter	iad-dependent/independent
MF031	Actinobacteria	Micrococcaceae	Arthrobacter	iad-dependent/independent
MF131	Actinobacteria	Micrococcaceae	Arthrobacter	iad-dependent/independent
MF135	Actinobacteria	Micrococcaceae	Arthrobacter	iad-dependent/independent
MF161	Actinobacteria	Micrococcaceae	Arthrobacter	iad-dependent/independent
MF231	Actinobacteria	Micrococcaceae	Arthrobacter	iad-dependent/independent
MF254	Actinobacteria	Micrococcaceae	Arthrobacter	iad-dependent/independent
MF106	Firmicutes	Bacillaceae	Bacillus	iad-dependent/independent
MF107	Firmicutes	Bacillaceae	Bacillus	iad-dependent/independent
MF491	Firmicutes	Bacillaceae	Bacillus	iad-dependent/independent
MF006	Bacteroidetes	Flavobacteriaceae	Chryseobacterium	iad-dependent/independent
MF008	Betaproteobacteria	Burkholderiaceae	Burkholderia	iad-dependent/independent
MF366	Gammaproteobacteria	Rhodanobacteraceae	Luteibacter	iad-dependent/independent
CL052	Firmicutes	Paenibacillaceae	Paenibacillus	iad-dependent/independent
CL058	Gammaproteobacteria	Pseudomonadaceae	Pseudomonas	iad-dependent/independent
MF003	Gammaproteobacteria	Pseudomonadaceae	Pseudomonas	iad-dependent/independent
MF036	Gammaproteobacteria	Pseudomonadaceae	Pseudomonas	iad-dependent/independent
MF048	Gammaproteobacteria	Pseudomonadaceae	Pseudomonas	iad-dependent/independent
MF051	Gammaproteobacteria	Pseudomonadaceae	Pseudomonas	iad-dependent/independent
MF113	Gammaproteobacteria	Pseudomonadaceae	Pseudomonas	iad-dependent/independent
MF023	Actinobacteria	Nocardiaceae	Rhodococcus	iad-dependent/independent

## Sheet: Supp. Table 2
# Supplmentary Table 2. Sequences for DNA primers used in this study.
primer	sequence	use	type
JMC203	TGCAGCGGATCCCTCTAGATG	pMo130 backbone	knock-out
JMC204	GTGTCGATCCGCAACCGAGT	pMo130 backbone	knock-out
TJ006	CATCGCGTCCCTAGATGAAAAG	iadF 5' flanking region	knock-out
TJ009	CAGCTTTTCATCTAGGGACGCGATGACGAAACGACGGCTCTCC	iadF 3' flanking region	knock-out
TJ013	TCGTCATGCCTGCCTCTTCTTCATG	iadG 5' flanking region	knock-out
TJ015	GCTCCATGAAGAAGAGGCAGGCATGACGATGCCCCTGATGCGC	iadG 3' flanking region	knock-out
TJ016	TGGTCATGCGGGTCTCCC	iadH 5' flanking region	knock-out
TJ018	CATTCTCGGGAGACCCGCATGACCACGACAACCGAACTGATGTCC	iadH 3' flanking region	knock-out
TJ019	CATTCGTGTGGCTCCTGTTCTC	iadI 5' flanking region	knock-out
TJ021	CTGAGAACAGGAGCCACACGAATGAATAAGGTAGCTGCAGTCACCG	iadI 3' flanking region	knock-out
TJ022	CATGCGCGCTCTCCCCGTGTTG	iadJ 5' flanking region	knock-out
TJ024	CAACACGGGGAGAGCGCGCATG AAAGTCCTGAACCGATTCCG	iadJ 3' flanking region	knock-out
TJ031	CACTCGGTTGCGGATCGACAC CAGATCCTCGGCATGGCACG	iadF 5' flanking region	knock-out
TJ033	GCATCTAGAGGGATCCGCTGCA GTCGAAGGTCATCGTGTTGGCC	iadF 3' flanking region	knock-out
TJ035	CACTCGGTTGCGGATCGACAC GAATGCGATGGCCTTCTCCACC	iadG 5' flanking region	knock-out
TJ037	GCATCTAGAGGGATCCGCTGCA GTTGACCCAGGCCGTGGC	iadG 3' flanking region	knock-out
TJ039	CACTCGGTTGCGGATCGACAC GTGGGGGCCGACACCAAC	iadH 5' flanking region	knock-out
TJ041	GCATCTAGAGGGATCCGCTGCA GAGAGGGTTGGGGTGAGGGTG	iadH 3' flanking region	knock-out
TJ050	CACTCGGTTGCGGATCGACAC CAGGCCGTTCTCATTGGTTTTCC	iadI 5' flanking region	knock-out
TJ052	GCATCTAGAGGGATCCGCTGCA ATCGGTTCAGGACTTTCATGGCG	iadI 3' flanking region	knock-out
TJ054	GCATCTAGAGGGATCCGCTGCA ATCGGTTCAGGACTTTCATGGCG	iadJ 5' flanking region	knock-out
TJ056	GCATCTAGAGGGATCCGCTGCA CGCCGTTGGCCTTCTGGTAG	iadJ 3' flanking region	knock-out
TJ009	CAGCTTTTCATCTAGGGACGCGATGACGAAACGACGGCTCTCC	iadGHIJK2	overexpression
JMC577	CAGCCTGAATGGCGAATG	pBBR1MCS-2 backbone	overexpression
JMC577	CAGCCTGAATGGCGAATG	pBBR1MCS-2 backbone + iadCDE	overexpression
JMC578	CATAGCTGTTTCCTGTGTGAA	pBBR1MCS-2 backbone	overexpression
TJ006	CATCGCGTCCCTAGATGAAAAG	pBBR1MCS-2 backbone + iadCDE	overexpression
TJ010	CTTACAATTTCCATTCGCCATTCAGGCTGTCAAGGAACCAGCTTCCACTGCC	iadGHIJK2	overexpression
TJ010	CTTACAATTTCCATTCGCCATTCAGGCTGTCAAGGAACCAGCTTCCACTGCC	iadHIJK2	overexpression
TJ010	CTTACAATTTCCATTCGCCATTCAGGCTGTCAAGGAACCAGCTTCCACTGCC	iadIJK2	overexpression
TJ010	CTTACAATTTCCATTCGCCATTCAGGCTGTCAAGGAACCAGCTTCCACTGCC	iadJK2	overexpression
TJ010	CTTACAATTTCCATTCGCCATTCAGGCTGTCAAGGAACCAGCTTCCACTGCC	iadK2	overexpression
TJ010	CTTACAATTTCCATTCGCCATTCAGGCTGTCAAGGAACCAGCTTCCACTGCC	iadJK2	overexpression
TJ012	CAGCTTTTCATCTAGGGACGCGATG CAACACGTCACCGTCCATC	iadFGHI	overexpression
TJ012	CAGCTTTTCATCTAGGGACGCGATG CAACACGTCACCGTCCATC	iadFGH	overexpression
TJ012	CAGCTTTTCATCTAGGGACGCGATG CAACACGTCACCGTCCATC	iadFG	overexpression
TJ012	CAGCTTTTCATCTAGGGACGCGATG CAACACGTCACCGTCCATC	iadF	overexpression
TJ013	TCGTCATGCCTGCCTCTTCTTCATG	iadF	overexpression
TJ015	GCTCCATGAAGAAGAGGCAGGCATGACGA TGCCCCTGATGCGC	iadHIJK2	overexpression
TJ016	TGGTCATGCGGGTCTCCC	iadFG	overexpression
TJ018	CATTCTCGGGAGACCCGCATGACCA CGACAACCGAACTGATGTCC	iadIJK2	overexpression
TJ019	CATTCGTGTGGCTCCTGTTCTC	iadFGH	overexpression
TJ021	CTGAGAACAGGAGCCACACGAATG AATAAGGTAGCTGCAGTCACCG	iadJK2	overexpression
TJ022	CATGCGCGCTCTCCCCGTGTTG	iadFGHI	overexpression
TJ024	CAACACGGGGAGAGCGCGCATG AAAGTCCTGAACCGATTCCG	iadK2	overexpression
TJ120	CAGCTTTTCATCTAGGGACGCGATGAATAAGGTAGCTGCAGTCACCG	iadJK2	overexpression
TJ008	TCAAGGAACCAGCTTCCACTGCC	iadGHIJK2	knock-in CL014 ΔHS33
TJ013	TCGTCATGCCTGCCTCTTCTTCATG	MarR73 + iadCDEF	knock-in CL014 ΔHS33
TJ029	CTCCATGAAGAAGAGGCAGGCATGACGA AACGACGGCTCTCC	iadGHIJK2	knock-in CL014 ΔHS33
TJ126	CACTCGGTTGCGGATCGACACCATCGACGTGCCCACCATCAC	Variovorax CL014 ΔHS33, 3' flanking region	knock-in CL014 ΔHS33
TJ127	GTTCGGACTTTGAAAGGCAGACGTC	Variovorax CL014 ΔHS33, 3' flanking region	knock-in CL014 ΔHS33
TJ128	GACGTCTGCCTTTCAAAGTCCGAACTCAGTCTTCTTCCGGCTCCTCG	MarR73 + iadCDE	knock-in CL014 ΔHS33
TJ128	GACGTCTGCCTTTCAAAGTCCGAACTCAGTCTTCTTCCGGCTCCTCG	MarR73 + iadCDEF	knock-in CL014 ΔHS33
TJ129	CTAGATGAAAAGCTGCACGGCC	MarR73 + iadCDE	knock-in CL014 ΔHS33
TJ129	CTAGATGAAAAGCTGCACGGCC	MarR73 + iadCDE	knock-in MF047, site 1
TJ130	GGCCGTGCAGCTTTTCATCTAGGTTCCACGCCGCCACCGC	Variovorax CL014 ΔHS33, 5' flanking region	knock-in CL014 ΔHS33
TJ131	GCATCTAGAGGGATCCGCTGCAGAGTGAATCGAGGTCGCGTCCC	Variovorax CL014 ΔHS33, 5' flanking region	knock-in CL014 ΔHS33
TJ148	TCAGTCTTCTTCCGGCTCCTCG	MarR73 + iadCDE	knock-in MF047, site 1
TJ156	CACTCGGTTGCGGATCGACACGAGGACATCCATGCCGTGTTCATC	5' flanking region	knock-in MF047, site 1
TJ157	CGAGGAGCCGGAAGAAGACTGACATCAAGGATCGTAAAAATGAACAAGTCCC	5' flanking region	knock-in MF047, site 1
TJ158	CTCTCGCATCGATGACTGAATATTTAAGAAAACAATTTCCGGAAATTGTCAAAAGAAAC	3' flanking region	knock-in MF047, site 1
TJ159	CATCTAGAGGGATCCGCTGCAGACCATGTGTTCATCAACGGGGAGAG	3' flanking region	knock-in MF047, site 1
TJ164	CACTCGGTTGCGGATCGACACGTGGCCATCATGAATTCCTACGGTTATAC	5' flanking region	knock-in MF047, site 2
TJ165	CGAGGAGCCGGAAGAAGACTGAGATCAACAGCAAATGTCCGCAGAAAAAC	5' flanking region	knock-in MF047, site 2
TJ166	CTCTCGCATCGATGACTGAAGCGGAAATTCTTGCGGACG	3' flanking region	knock-in MF047, site 2
TJ167	CATCTAGAGGGATCCGCTGCACAGATAGCCGGTGTTGTTGAAAAAAATC	3' flanking region	knock-in MF047, site 2
TJ174	CGAGGAGCCGGAAGAAGACTGAGACACAAAGCAGAAGATTTCCCGTC	5' flanking region	knock-in MF047, site 3
TJ175	CACTCGGTTGCGGATCGACACGTTCAGGGCCTTGATGACGATGCTC	5' flanking region	knock-in MF047, site 3
TJ176	CTCTCGCATCGATGACTGACATGCGCCATGCTTGCAGTG	3' flanking region	knock-in MF047, site 3
TJ177	CATCTAGAGGGATCCGCTGCACATAAACGGTGTACCCAAAAAAAACGG	3' flanking region	knock-in MF047, site 3
TJ197	CGAGGAGCCGGAAGAAGACTGACACTTGCAGCGTGTCCTTG	5' flanking region	knock-in MF376
TJ198	CACTCGGTTGCGGATCGACACGTGCGTCACTGACATCATGTTGGAGATC	5' flanking region	knock-in MF376
TJ199	CTCTCGCATCGATGACTGAAAGCGCTCAGCCAATCATCCAATC	3' flanking region	knock-in MF376
TJ200	CATCTAGAGGGATCCGCTGCAGTCGATGAACTCGTCGTTGGACAAGAAG	3' flanking region	knock-in MF376
JMC343	CGCGAGCTGAGCCCGCCGGTGCTGCTCCAGAAAAGG	5' flanking region	ACC deaminase gene knock-out
JMC344	GCGGGCTCAGCTCGCG	3' flanking region	ACC deaminase gene knock-out
MKZ001	GCCGCGCGGCAGCCATATGACCTCGTACCGAGACAAC	IadDE experssion	IadDE protein structure
MKZ002	CGGGCTTTGTTAGCAGCCGGATCTCAGATGAAAAGCTGCACGGC	IadDE experssion	IadDE protein structure

## Sheet: Supp. Table 3
# Supplementary Table 3. All primary root elongation measurements used in this study.
genotype	figure	treatment	primary root elongation (cm)
NB	fig.3 b	1/2 MS	6.49
NB	fig.3 b	1/2 MS	3.455
NB	fig.3 b	1/2 MS	6.234
NB	fig.3 b	1/2 MS	7.001
NB	fig.3 b	1/2 MS	6.575
NB	fig.3 b	1/2 MS	6.692
NB	fig.3 b	1/2 MS	5.102
NB	fig.3 b	1/2 MS	4.545
NB	fig.3 b	1/2 MS	6.219
NB	fig.3 b	1/2 MS	5.945
NB	fig.3 b	1/2 MS	6.018
NB	fig.3 b	1/2 MS	6.047
NB	fig.3 b	1/2 MS	3.976
NB	fig.3 b	1/2 MS	3.919
NB	fig.3 b	1/2 MS	5.971
NB	fig.3 b	1/2 MS	6.526
NB	fig.3 b	1/2 MS	4.544
NB	fig.3 b	1/2 MS	6.11
NB	fig.3 b	1/2 MS	5.43
NB	fig.3 b	1/2 MS	5.176
NB	fig.3 b	1/2 MS	5.702
NB	fig.3 b	1/2 MS	4.502
NB	fig.3 b	1/2 MS	5.733
CL014	fig.3 b	1/2 MS	4.581
CL014	fig.3 b	1/2 MS	6.704
CL014	fig.3 b	1/2 MS	6.276
CL014	fig.3 b	1/2 MS	5.314
CL014	fig.3 b	1/2 MS	6.933
CL014	fig.3 b	1/2 MS	5.716
CL014	fig.3 b	1/2 MS	6.451
CL014	fig.3 b	1/2 MS	4.962
CL014	fig.3 b	1/2 MS	5.568
CL014	fig.3 b	1/2 MS	6.349
CL014	fig.3 b	1/2 MS	4.87
CL014	fig.3 b	1/2 MS	5.049
CL014	fig.3 b	1/2 MS	3.789
CL014	fig.3 b	1/2 MS	5.328
CL014	fig.3 b	1/2 MS	5.373
CL014	fig.3 b	1/2 MS	6.523
CL014	fig.3 b	1/2 MS	5.898
CL014	fig.3 b	1/2 MS	5.756
CL014	fig.3 b	1/2 MS	6.744
CL014	fig.3 b	1/2 MS	4.835
CL014	fig.3 b	1/2 MS	3.906
CL014	fig.3 b	1/2 MS	4.143
CL014	fig.3 b	1/2 MS	3.514
CL014	fig.3 b	1/2 MS	4.28
CL014	fig.3 b	1/2 MS	3.85
CL014	fig.3 b	1/2 MS	5.822
CL014	fig.3 b	1/2 MS	5.025
CL014	fig.3 b	1/2 MS	4.772
CL014	fig.3 b	1/2 MS	3.773
ΔHS33	fig.3 b	1/2 MS	6.9
ΔHS33	fig.3 b	1/2 MS	5.109
ΔHS33	fig.3 b	1/2 MS	5.905
ΔHS33	fig.3 b	1/2 MS	6.781
ΔHS33	fig.3 b	1/2 MS	6.152
ΔHS33	fig.3 b	1/2 MS	5.829
ΔHS33	fig.3 b	1/2 MS	5.541
ΔHS33	fig.3 b	1/2 MS	6.572
ΔHS33	fig.3 b	1/2 MS	6.461
ΔHS33	fig.3 b	1/2 MS	6.237
ΔHS33	fig.3 b	1/2 MS	4.802
ΔHS33	fig.3 b	1/2 MS	3.5
ΔHS33	fig.3 b	1/2 MS	3.846
ΔHS33	fig.3 b	1/2 MS	4.868
ΔHS33	fig.3 b	1/2 MS	5.871
ΔHS33	fig.3 b	1/2 MS	5.384
ΔHS33	fig.3 b	1/2 MS	4.973
ΔHS33	fig.3 b	1/2 MS	5.266
ΔHS33	fig.3 b	1/2 MS	5.325
ΔHS33	fig.3 b	1/2 MS	4.932
ΔHS33	fig.3 b	1/2 MS	5.637
ΔHS33	fig.3 b	1/2 MS	3.063
ΔHS33	fig.3 b	1/2 MS	5.687
ΔHS33	fig.3 b	1/2 MS	5.517
ΔHS33	fig.3 b	1/2 MS	6.738
ΔHS33	fig.3 b	1/2 MS	4.732
ΔHS33	fig.3 b	1/2 MS	5.916
ΔHS33	fig.3 b	1/2 MS	5.936
ΔHS33	fig.3 b	1/2 MS	4.701
ΔHS33	fig.3 b	1/2 MS	6.445
ΔHS33	fig.3 b	1/2 MS	5.739
ΔHS33 :: marR73 iadCDE	fig.3 b	1/2 MS	6.226
ΔHS33 :: marR73 iadCDE	fig.3 b	1/2 MS	5.399
ΔHS33 :: marR73 iadCDE	fig.3 b	1/2 MS	7.375
ΔHS33 :: marR73 iadCDE	fig.3 b	1/2 MS	7.104
ΔHS33 :: marR73 iadCDE	fig.3 b	1/2 MS	5.671
ΔHS33 :: marR73 iadCDE	fig.3 b	1/2 MS	5.44
ΔHS33 :: marR73 iadCDE	fig.3 b	1/2 MS	4.662
ΔHS33 :: marR73 iadCDE	fig.3 b	1/2 MS	6.939
ΔHS33 :: marR73 iadCDE	fig.3 b	1/2 MS	6.07
ΔHS33 :: marR73 iadCDE	fig.3 b	1/2 MS	7.086
ΔHS33 :: marR73 iadCDE	fig.3 b	1/2 MS	5.42
ΔHS33 :: marR73 iadCDE	fig.3 b	1/2 MS	6.262
ΔHS33 :: marR73 iadCDE	fig.3 b	1/2 MS	6.8
ΔHS33 :: marR73 iadCDE	fig.3 b	1/2 MS	5.105
ΔHS33 :: marR73 iadCDE	fig.3 b	1/2 MS	4.893
ΔHS33 :: marR73 iadCDE	fig.3 b	1/2 MS	5.722
ΔHS33 :: marR73 iadCDE	fig.3 b	1/2 MS	7.215
ΔHS33 :: marR73 iadCDE	fig.3 b	1/2 MS	4.595
ΔHS33 :: marR73 iadCDE	fig.3 b	1/2 MS	5.149
ΔHS33 :: marR73 iadCDE	fig.3 b	1/2 MS	5.813
ΔHS33 :: marR73 iadCDE	fig.3 b	1/2 MS	4.634
ΔHS33 :: marR73 iadCDE	fig.3 b	1/2 MS	5.881
ΔHS33 :: marR73 iadCDE	fig.3 b	1/2 MS	5.378
ΔHS33 :: marR73 iadCDE	fig.3 b	1/2 MS	5.235
ΔHS33 :: marR73 iadCDE	fig.3 b	1/2 MS	6.205
ΔHS33 :: marR73 iadCDE	fig.3 b	1/2 MS	6.668
ΔHS33 :: marR73 iadCDE	fig.3 b	1/2 MS	7.18
ΔHS33 :: marR73 iadCDE	fig.3 b	1/2 MS	5.094
ΔHS33 :: marR73 iadCDE	fig.3 b	1/2 MS	6.435
ΔHS33 :: marR73 iadCDE	fig.3 b	1/2 MS	5.381
ΔHS33 :: marR73 iadCDE	fig.3 b	1/2 MS	6.352
ΔHS33 :: marR73 iadCDEFGHIJK2	fig.3 b	1/2 MS	4.513
ΔHS33 :: marR73 iadCDEFGHIJK2	fig.3 b	1/2 MS	4.356
ΔHS33 :: marR73 iadCDEFGHIJK2	fig.3 b	1/2 MS	5.937
ΔHS33 :: marR73 iadCDEFGHIJK2	fig.3 b	1/2 MS	4.035
ΔHS33 :: marR73 iadCDEFGHIJK2	fig.3 b	1/2 MS	5.994
ΔHS33 :: marR73 iadCDEFGHIJK2	fig.3 b	1/2 MS	6.219
ΔHS33 :: marR73 iadCDEFGHIJK2	fig.3 b	1/2 MS	6.118
ΔHS33 :: marR73 iadCDEFGHIJK2	fig.3 b	1/2 MS	5.031
ΔHS33 :: marR73 iadCDEFGHIJK2	fig.3 b	1/2 MS	5.883
ΔHS33 :: marR73 iadCDEFGHIJK2	fig.3 b	1/2 MS	5.939
ΔHS33 :: marR73 iadCDEFGHIJK2	fig.3 b	1/2 MS	5.175
ΔHS33 :: marR73 iadCDEFGHIJK2	fig.3 b	1/2 MS	6.859
ΔHS33 :: marR73 iadCDEFGHIJK2	fig.3 b	1/2 MS	4.089
ΔHS33 :: marR73 iadCDEFGHIJK2	fig.3 b	1/2 MS	5.498
ΔHS33 :: marR73 iadCDEFGHIJK2	fig.3 b	1/2 MS	6.45
ΔHS33 :: marR73 iadCDEFGHIJK2	fig.3 b	1/2 MS	6.986
ΔHS33 :: marR73 iadCDEFGHIJK2	fig.3 b	1/2 MS	4.5
ΔHS33 :: marR73 iadCDEFGHIJK2	fig.3 b	1/2 MS	6.532
ΔHS33 :: marR73 iadCDEFGHIJK2	fig.3 b	1/2 MS	6.324
ΔHS33 :: marR73 iadCDEFGHIJK2	fig.3 b	1/2 MS	5.371
ΔHS33 :: marR73 iadCDEFGHIJK2	fig.3 b	1/2 MS	6.593
ΔHS33 :: marR73 iadCDEFGHIJK2	fig.3 b	1/2 MS	7.035
ΔHS33 :: marR73 iadCDEFGHIJK2	fig.3 b	1/2 MS	5.666
ΔHS33 :: marR73 iadCDEFGHIJK2	fig.3 b	1/2 MS	6.984
ΔHS33 :: marR73 iadCDEFGHIJK2	fig.3 b	1/2 MS	3.215
ΔHS33 :: marR73 iadCDEFGHIJK2	fig.3 b	1/2 MS	5.406
ΔHS33 :: marR73 iadCDEFGHIJK2	fig.3 b	1/2 MS	3.886
IAA	fig.3 b	100 nM IAA	0.755
IAA	fig.3 b	100 nM IAA	1.167
IAA	fig.3 b	100 nM IAA	0.844
IAA	fig.3 b	100 nM IAA	0.297
IAA	fig.3 b	100 nM IAA	0.788
IAA	fig.3 b	100 nM IAA	0.205
IAA	fig.3 b	100 nM IAA	0.98
IAA	fig.3 b	100 nM IAA	0.164
IAA	fig.3 b	100 nM IAA	0.305
IAA	fig.3 b	100 nM IAA	0.736
IAA	fig.3 b	100 nM IAA	0.616
IAA	fig.3 b	100 nM IAA	0.603
IAA	fig.3 b	100 nM IAA	0.645
IAA	fig.3 b	100 nM IAA	0.331
IAA	fig.3 b	100 nM IAA	0.73
IAA	fig.3 b	100 nM IAA	0.661
IAA	fig.3 b	100 nM IAA	0.707
IAA	fig.3 b	100 nM IAA	0.722
IAA	fig.3 b	100 nM IAA	0.154
IAA	fig.3 b	100 nM IAA	0.547
IAA	fig.3 b	100 nM IAA	0.866
IAA	fig.3 b	100 nM IAA	1.012
IAA	fig.3 b	100 nM IAA	0.828
IAA	fig.3 b	100 nM IAA	1.031
IAA	fig.3 b	100 nM IAA	0.878
IAA	fig.3 b	100 nM IAA	0.826
IAA	fig.3 b	100 nM IAA	2.538
IAA	fig.3 b	100 nM IAA	2.61
IAA	fig.3 b	100 nM IAA	2.354
IAA	fig.3 b	100 nM IAA	3.172
IAA	fig.3 b	100 nM IAA	2.343
IAA	fig.3 b	100 nM IAA	2.517
IAA	fig.3 b	100 nM IAA	2.238
IAA	fig.3 b	100 nM IAA	2.315
CL014	fig.3 b	100 nM IAA	5.665
CL014	fig.3 b	100 nM IAA	6.105
CL014	fig.3 b	100 nM IAA	4.699
CL014	fig.3 b	100 nM IAA	6.007
CL014	fig.3 b	100 nM IAA	4.943
CL014	fig.3 b	100 nM IAA	4.02
CL014	fig.3 b	100 nM IAA	6.499
CL014	fig.3 b	100 nM IAA	4.538
CL014	fig.3 b	100 nM IAA	4.738
CL014	fig.3 b	100 nM IAA	6.16
CL014	fig.3 b	100 nM IAA	5.501
CL014	fig.3 b	100 nM IAA	6.629
CL014	fig.3 b	100 nM IAA	3.897
CL014	fig.3 b	100 nM IAA	5.602
CL014	fig.3 b	100 nM IAA	5.026
CL014	fig.3 b	100 nM IAA	4.743
CL014	fig.3 b	100 nM IAA	4.67
CL014	fig.3 b	100 nM IAA	6.778
CL014	fig.3 b	100 nM IAA	6.453
CL014	fig.3 b	100 nM IAA	3.616
CL014	fig.3 b	100 nM IAA	7.548
CL014	fig.3 b	100 nM IAA	4.231
CL014	fig.3 b	100 nM IAA	4.242
CL014	fig.3 b	100 nM IAA	4.62
CL014	fig.3 b	100 nM IAA	4.778
CL014	fig.3 b	100 nM IAA	4.648
ΔHS33	fig.3 b	100 nM IAA	0.407
ΔHS33	fig.3 b	100 nM IAA	0.322
ΔHS33	fig.3 b	100 nM IAA	0.368
ΔHS33	fig.3 b	100 nM IAA	0.244
ΔHS33	fig.3 b	100 nM IAA	0.588
ΔHS33	fig.3 b	100 nM IAA	0.437
ΔHS33	fig.3 b	100 nM IAA	0.434
ΔHS33	fig.3 b	100 nM IAA	0.56
ΔHS33	fig.3 b	100 nM IAA	0.222
ΔHS33	fig.3 b	100 nM IAA	0.358
ΔHS33	fig.3 b	100 nM IAA	0.509
ΔHS33	fig.3 b	100 nM IAA	0.41
ΔHS33	fig.3 b	100 nM IAA	0.567
ΔHS33	fig.3 b	100 nM IAA	0.597
ΔHS33	fig.3 b	100 nM IAA	0.544
ΔHS33	fig.3 b	100 nM IAA	0.412
ΔHS33	fig.3 b	100 nM IAA	0.498
ΔHS33	fig.3 b	100 nM IAA	3.057
ΔHS33	fig.3 b	100 nM IAA	2.347
ΔHS33	fig.3 b	100 nM IAA	2.595
ΔHS33	fig.3 b	100 nM IAA	2.246
ΔHS33	fig.3 b	100 nM IAA	2.332
ΔHS33	fig.3 b	100 nM IAA	1.205
ΔHS33	fig.3 b	100 nM IAA	2.268
ΔHS33	fig.3 b	100 nM IAA	2.568
ΔHS33	fig.3 b	100 nM IAA	3.06
ΔHS33	fig.3 b	100 nM IAA	2.599
ΔHS33	fig.3 b	100 nM IAA	2.35
ΔHS33	fig.3 b	100 nM IAA	2.434
ΔHS33	fig.3 b	100 nM IAA	1.639
ΔHS33	fig.3 b	100 nM IAA	2.367
ΔHS33	fig.3 b	100 nM IAA	2.846
ΔHS33	fig.3 b	100 nM IAA	2.506
ΔHS33	fig.3 b	100 nM IAA	2.224
ΔHS33 :: marR73 iadCDE	fig.3 b	100 nM IAA	4.843
ΔHS33 :: marR73 iadCDE	fig.3 b	100 nM IAA	5.395
ΔHS33 :: marR73 iadCDE	fig.3 b	100 nM IAA	6.056
ΔHS33 :: marR73 iadCDE	fig.3 b	100 nM IAA	5.148
ΔHS33 :: marR73 iadCDE	fig.3 b	100 nM IAA	5.716
ΔHS33 :: marR73 iadCDE	fig.3 b	100 nM IAA	5.891
ΔHS33 :: marR73 iadCDE	fig.3 b	100 nM IAA	5.135
ΔHS33 :: marR73 iadCDE	fig.3 b	100 nM IAA	6.017
ΔHS33 :: marR73 iadCDE	fig.3 b	100 nM IAA	5.67
ΔHS33 :: marR73 iadCDE	fig.3 b	100 nM IAA	2.614
ΔHS33 :: marR73 iadCDE	fig.3 b	100 nM IAA	5.619
ΔHS33 :: marR73 iadCDE	fig.3 b	100 nM IAA	4.78
ΔHS33 :: marR73 iadCDE	fig.3 b	100 nM IAA	5.722
ΔHS33 :: marR73 iadCDE	fig.3 b	100 nM IAA	5.308
ΔHS33 :: marR73 iadCDE	fig.3 b	100 nM IAA	5.807
ΔHS33 :: marR73 iadCDE	fig.3 b	100 nM IAA	6.319
ΔHS33 :: marR73 iadCDE	fig.3 b	100 nM IAA	6.215
ΔHS33 :: marR73 iadCDE	fig.3 b	100 nM IAA	5.106
ΔHS33 :: marR73 iadCDE	fig.3 b	100 nM IAA	4.385
ΔHS33 :: marR73 iadCDE	fig.3 b	100 nM IAA	5.703
ΔHS33 :: marR73 iadCDE	fig.3 b	100 nM IAA	6.1
ΔHS33 :: marR73 iadCDE	fig.3 b	100 nM IAA	5.558
ΔHS33 :: marR73 iadCDE	fig.3 b	100 nM IAA	5.979
ΔHS33 :: marR73 iadCDE	fig.3 b	100 nM IAA	4.256
ΔHS33 :: marR73 iadCDE	fig.3 b	100 nM IAA	4.431
ΔHS33 :: marR73 iadCDE	fig.3 b	100 nM IAA	5.666
ΔHS33 :: marR73 iadCDEFGHIJK2	fig.3 b	100 nM IAA	4.752
ΔHS33 :: marR73 iadCDEFGHIJK2	fig.3 b	100 nM IAA	4.874
ΔHS33 :: marR73 iadCDEFGHIJK2	fig.3 b	100 nM IAA	4.723
ΔHS33 :: marR73 iadCDEFGHIJK2	fig.3 b	100 nM IAA	4.975
ΔHS33 :: marR73 iadCDEFGHIJK2	fig.3 b	100 nM IAA	4.952
ΔHS33 :: marR73 iadCDEFGHIJK2	fig.3 b	100 nM IAA	4.542
ΔHS33 :: marR73 iadCDEFGHIJK2	fig.3 b	100 nM IAA	4.834
ΔHS33 :: marR73 iadCDEFGHIJK2	fig.3 b	100 nM IAA	4.929
ΔHS33 :: marR73 iadCDEFGHIJK2	fig.3 b	100 nM IAA	5.763
ΔHS33 :: marR73 iadCDEFGHIJK2	fig.3 b	100 nM IAA	5.345
ΔHS33 :: marR73 iadCDEFGHIJK2	fig.3 b	100 nM IAA	5.08
ΔHS33 :: marR73 iadCDEFGHIJK2	fig.3 b	100 nM IAA	5.435
ΔHS33 :: marR73 iadCDEFGHIJK2	fig.3 b	100 nM IAA	5.678
ΔHS33 :: marR73 iadCDEFGHIJK2	fig.3 b	100 nM IAA	4.032
ΔHS33 :: marR73 iadCDEFGHIJK2	fig.3 b	100 nM IAA	4.515
ΔHS33 :: marR73 iadCDEFGHIJK2	fig.3 b	100 nM IAA	5.224
ΔHS33 :: marR73 iadCDEFGHIJK2	fig.3 b	100 nM IAA	4.779
ΔHS33 :: marR73 iadCDEFGHIJK2	fig.3 b	100 nM IAA	3.471
ΔHS33 :: marR73 iadCDEFGHIJK2	fig.3 b	100 nM IAA	5.093
ΔHS33 :: marR73 iadCDEFGHIJK2	fig.3 b	100 nM IAA	5.071
ΔHS33 :: marR73 iadCDEFGHIJK2	fig.3 b	100 nM IAA	5.201
ΔHS33 :: marR73 iadCDEFGHIJK2	fig.3 b	100 nM IAA	5.52
ΔHS33 :: marR73 iadCDEFGHIJK2	fig.3 b	100 nM IAA	5.436
ΔHS33 :: marR73 iadCDEFGHIJK2	fig.3 b	100 nM IAA	6.232
ΔHS33 :: marR73 iadCDEFGHIJK2	fig.3 b	100 nM IAA	5.65
CL028	fig.3 b	CL028	1.443
CL028	fig.3 b	CL028	0.73
CL028	fig.3 b	CL028	1.358
CL028	fig.3 b	CL028	1.335
CL028	fig.3 b	CL028	1.723
CL028	fig.3 b	CL028	1.518
CL028	fig.3 b	CL028	1.754
CL028	fig.3 b	CL028	2.165
CL028	fig.3 b	CL028	1.665
CL028	fig.3 b	CL028	1.449
CL028	fig.3 b	CL028	1.123
CL028	fig.3 b	CL028	1.739
CL028	fig.3 b	CL028	1.578
CL028	fig.3 b	CL028	1.404
CL028	fig.3 b	CL028	1.739
CL028	fig.3 b	CL028	0.809
CL028	fig.3 b	CL028	1.619
CL028	fig.3 b	CL028	1.735
CL028	fig.3 b	CL028	0.616
CL028	fig.3 b	CL028	1.53
CL028	fig.3 b	CL028	1.38
CL028	fig.3 b	CL028	2.209
CL028	fig.3 b	CL028	1.578
CL028	fig.3 b	CL028	1.665
CL028	fig.3 b	CL028	1.666
CL028	fig.3 b	CL028	1.169
CL028	fig.3 b	CL028	1.713
CL028	fig.3 b	CL028	2.052
CL028	fig.3 b	CL028	2.156
CL028	fig.3 b	CL028	0.993
CL028	fig.3 b	CL028	0.949
CL014	fig.3 b	CL028	5.209
CL014	fig.3 b	CL028	4.721
CL014	fig.3 b	CL028	3.985
CL014	fig.3 b	CL028	5.348
CL014	fig.3 b	CL028	3.768
CL014	fig.3 b	CL028	3.826
CL014	fig.3 b	CL028	5.104
CL014	fig.3 b	CL028	5.609
CL014	fig.3 b	CL028	5.758
CL014	fig.3 b	CL028	6.269
CL014	fig.3 b	CL028	5.528
CL014	fig.3 b	CL028	4.864
CL014	fig.3 b	CL028	3.168
CL014	fig.3 b	CL028	7.053
CL014	fig.3 b	CL028	6.613
CL014	fig.3 b	CL028	5.694
ΔHS33	fig.3 b	CL028	2.239
ΔHS33	fig.3 b	CL028	2.732
ΔHS33	fig.3 b	CL028	2.047
ΔHS33	fig.3 b	CL028	1.686
ΔHS33	fig.3 b	CL028	2.079
ΔHS33	fig.3 b	CL028	2.728
ΔHS33	fig.3 b	CL028	1.896
ΔHS33	fig.3 b	CL028	1.721
ΔHS33	fig.3 b	CL028	0.885
ΔHS33	fig.3 b	CL028	1.32
ΔHS33	fig.3 b	CL028	1.353
ΔHS33	fig.3 b	CL028	3.341
ΔHS33	fig.3 b	CL028	2.144
ΔHS33	fig.3 b	CL028	1.904
ΔHS33	fig.3 b	CL028	0.773
ΔHS33	fig.3 b	CL028	2.011
ΔHS33	fig.3 b	CL028	1.558
ΔHS33	fig.3 b	CL028	1.276
ΔHS33	fig.3 b	CL028	0.861
ΔHS33	fig.3 b	CL028	0.72
ΔHS33	fig.3 b	CL028	1.02
ΔHS33 :: marR73 iadCDE	fig.3 b	CL028	5.46
ΔHS33 :: marR73 iadCDE	fig.3 b	CL028	5.633
ΔHS33 :: marR73 iadCDE	fig.3 b	CL028	5.705
ΔHS33 :: marR73 iadCDE	fig.3 b	CL028	6.186
ΔHS33 :: marR73 iadCDE	fig.3 b	CL028	5.873
ΔHS33 :: marR73 iadCDE	fig.3 b	CL028	4.394
ΔHS33 :: marR73 iadCDE	fig.3 b	CL028	4.672
ΔHS33 :: marR73 iadCDE	fig.3 b	CL028	4.163
ΔHS33 :: marR73 iadCDE	fig.3 b	CL028	3.482
ΔHS33 :: marR73 iadCDE	fig.3 b	CL028	4.427
ΔHS33 :: marR73 iadCDE	fig.3 b	CL028	6.113
ΔHS33 :: marR73 iadCDE	fig.3 b	CL028	4.915
ΔHS33 :: marR73 iadCDE	fig.3 b	CL028	5.137
ΔHS33 :: marR73 iadCDE	fig.3 b	CL028	5.55
ΔHS33 :: marR73 iadCDE	fig.3 b	CL028	4.746
ΔHS33 :: marR73 iadCDE	fig.3 b	CL028	5.13
ΔHS33 :: marR73 iadCDE	fig.3 b	CL028	6.323
ΔHS33 :: marR73 iadCDE	fig.3 b	CL028	6.537
ΔHS33 :: marR73 iadCDE	fig.3 b	CL028	5.025
ΔHS33 :: marR73 iadCDE	fig.3 b	CL028	4.68
ΔHS33 :: marR73 iadCDE	fig.3 b	CL028	5.289
ΔHS33 :: marR73 iadCDEFGHIJK2	fig.3 b	CL028	6.048
ΔHS33 :: marR73 iadCDEFGHIJK2	fig.3 b	CL028	5.001
ΔHS33 :: marR73 iadCDEFGHIJK2	fig.3 b	CL028	5.655
ΔHS33 :: marR73 iadCDEFGHIJK2	fig.3 b	CL028	5.347
ΔHS33 :: marR73 iadCDEFGHIJK2	fig.3 b	CL028	3.267
ΔHS33 :: marR73 iadCDEFGHIJK2	fig.3 b	CL028	5.625
ΔHS33 :: marR73 iadCDEFGHIJK2	fig.3 b	CL028	3.317
ΔHS33 :: marR73 iadCDEFGHIJK2	fig.3 b	CL028	5.475
ΔHS33 :: marR73 iadCDEFGHIJK2	fig.3 b	CL028	5.665
ΔHS33 :: marR73 iadCDEFGHIJK2	fig.3 b	CL028	5.905
ΔHS33 :: marR73 iadCDEFGHIJK2	fig.3 b	CL028	5.999
ΔHS33 :: marR73 iadCDEFGHIJK2	fig.3 b	CL028	6.099
ΔHS33 :: marR73 iadCDEFGHIJK2	fig.3 b	CL028	4.627
ΔHS33 :: marR73 iadCDEFGHIJK2	fig.3 b	CL028	5.573
ΔHS33 :: marR73 iadCDEFGHIJK2	fig.3 b	CL028	5.789
ΔHS33 :: marR73 iadCDEFGHIJK2	fig.3 b	CL028	5.48
ΔHS33 :: marR73 iadCDEFGHIJK2	fig.3 b	CL028	3.316
ΔHS33 :: marR73 iadCDEFGHIJK2	fig.3 b	CL028	6.619
ΔHS33 :: marR73 iadCDEFGHIJK2	fig.3 b	CL028	4.565
ΔHS33 :: marR73 iadCDEFGHIJK2	fig.3 b	CL028	7.778
ΔHS33 :: marR73 iadCDEFGHIJK2	fig.3 b	CL028	6.403
ΔHS33 :: marR73 iadCDEFGHIJK2	fig.3 b	CL028	4.802
ΔHS33 :: marR73 iadCDEFGHIJK2	fig.3 b	CL028	3.94
ΔHS33 :: marR73 iadCDEFGHIJK2	fig.3 b	CL028	6.711
ΔHS33 :: marR73 iadCDEFGHIJK2	fig.3 b	CL028	3.87
NB	fig.3 c	SynCom32 +Arabidopsis	4.135
NB	fig.3 c	SynCom32 +Arabidopsis	5.619
NB	fig.3 c	SynCom32 +Arabidopsis	5.228
NB	fig.3 c	SynCom32 +Arabidopsis	5.347
NB	fig.3 c	SynCom32 +Arabidopsis	4.815
NB	fig.3 c	SynCom32 +Arabidopsis	4.717
NB	fig.3 c	SynCom32 +Arabidopsis	5.099
NB	fig.3 c	SynCom32 +Arabidopsis	3.816
NB	fig.3 c	SynCom32 +Arabidopsis	5.884
NB	fig.3 c	SynCom32 +Arabidopsis	5.856
NB	fig.3 c	SynCom32 +Arabidopsis	4.073
NB	fig.3 c	SynCom32 +Arabidopsis	2.936
NB	fig.3 c	SynCom32 +Arabidopsis	3.062
NB	fig.3 c	SynCom32 +Arabidopsis	3.835
NB	fig.3 c	SynCom32 +Arabidopsis	5.304
NB	fig.3 c	SynCom32 +Arabidopsis	4.376
NB	fig.3 c	SynCom32 +Arabidopsis	6.063
NB	fig.3 c	SynCom32 +Arabidopsis	5.48
NB	fig.3 c	SynCom32 +Arabidopsis	5.32
NB	fig.3 c	SynCom32 +Arabidopsis	5.476
NB	fig.3 c	SynCom32 +Arabidopsis	4.407
NB	fig.3 c	SynCom32 +Arabidopsis	3.401
NB	fig.3 c	SynCom32 +Arabidopsis	3.071
NB	fig.3 c	SynCom32 +Arabidopsis	3.804
NB	fig.3 c	SynCom32 +Arabidopsis	4.013
NB	fig.3 c	SynCom32 +Arabidopsis	4.741
NB	fig.3 c	SynCom32 +Arabidopsis	5.342
NB	fig.3 c	SynCom32 +Arabidopsis	3.424
NB	fig.3 c	SynCom32 +Arabidopsis	4.361
NB	fig.3 c	SynCom32 +Arabidopsis	5.474
NB	fig.3 c	SynCom32 +Arabidopsis	4.402
NB	fig.3 c	SynCom32 +Arabidopsis	6.985
NB	fig.3 c	SynCom32 +Arabidopsis	5.24
NB	fig.3 c	SynCom32 +Arabidopsis	4.362
NB	fig.3 c	SynCom32 +Arabidopsis	4.547
NB	fig.3 c	SynCom32 +Arabidopsis	3.081
NB	fig.3 c	SynCom32 +Arabidopsis	5.417
NB	fig.3 c	SynCom32 +Arabidopsis	3.264
NB	fig.3 c	SynCom32 +Arabidopsis	5.983
NB	fig.3 c	SynCom32 +Arabidopsis	5.774
NB	fig.3 c	SynCom32 +Arabidopsis	5.399
NB	fig.3 c	SynCom32 +Arabidopsis	3.509
NB	fig.3 c	SynCom32 +Arabidopsis	3.84
NB	fig.3 c	SynCom32 +Arabidopsis	4.275
NB	fig.3 c	SynCom32 +Arabidopsis	3.382
NB	fig.3 c	SynCom32 +Arabidopsis	5.526
NB	fig.3 c	SynCom32 +Arabidopsis	4.24
NB	fig.3 c	SynCom32 +Arabidopsis	4.195
NB	fig.3 c	SynCom32 +Arabidopsis	4.915
NB	fig.3 c	SynCom32 +Arabidopsis	5.104
NB	fig.3 c	SynCom32 +Arabidopsis	3.648
NB	fig.3 c	SynCom32 +Arabidopsis	5.195
NB	fig.3 c	SynCom32 +Arabidopsis	3.934
NB	fig.3 c	SynCom32 +Arabidopsis	5.601
NB	fig.3 c	SynCom32 +Arabidopsis	6.206
NB	fig.3 c	SynCom32 +Arabidopsis	4.666
NB	fig.3 c	SynCom32 +Arabidopsis	3.558
NB	fig.3 c	SynCom32 +Arabidopsis	5.546
NB	fig.3 c	SynCom32 +Arabidopsis	3.423
NB	fig.3 c	SynCom32 +Arabidopsis	4.619
NB	fig.3 c	SynCom32 +Arabidopsis	5.249
NB	fig.3 c	SynCom32 +Arabidopsis	4.135
NB	fig.3 c	SynCom32 +Arabidopsis	6.806
NB	fig.3 c	SynCom32 +Arabidopsis	5.948
SynCom32	fig.3 c	SynCom32 +Arabidopsis	0.657
SynCom32	fig.3 c	SynCom32 +Arabidopsis	1.565
SynCom32	fig.3 c	SynCom32 +Arabidopsis	1.365
SynCom32	fig.3 c	SynCom32 +Arabidopsis	1.51
SynCom32	fig.3 c	SynCom32 +Arabidopsis	1.436
SynCom32	fig.3 c	SynCom32 +Arabidopsis	1.819
SynCom32	fig.3 c	SynCom32 +Arabidopsis	0.808
SynCom32	fig.3 c	SynCom32 +Arabidopsis	1.02
SynCom32	fig.3 c	SynCom32 +Arabidopsis	1.095
SynCom32	fig.3 c	SynCom32 +Arabidopsis	0.596
SynCom32	fig.3 c	SynCom32 +Arabidopsis	1.066
SynCom32	fig.3 c	SynCom32 +Arabidopsis	0.746
SynCom32	fig.3 c	SynCom32 +Arabidopsis	0.958
SynCom32	fig.3 c	SynCom32 +Arabidopsis	0.698
SynCom32	fig.3 c	SynCom32 +Arabidopsis	0.862
SynCom32	fig.3 c	SynCom32 +Arabidopsis	1.319
SynCom32	fig.3 c	SynCom32 +Arabidopsis	1.359
SynCom32	fig.3 c	SynCom32 +Arabidopsis	1.111
SynCom32	fig.3 c	SynCom32 +Arabidopsis	0.892
SynCom32	fig.3 c	SynCom32 +Arabidopsis	1.78
SynCom32	fig.3 c	SynCom32 +Arabidopsis	2.079
SynCom32	fig.3 c	SynCom32 +Arabidopsis	0.865
SynCom32	fig.3 c	SynCom32 +Arabidopsis	1.313
SynCom32	fig.3 c	SynCom32 +Arabidopsis	1.473
SynCom32	fig.3 c	SynCom32 +Arabidopsis	2.26
SynCom32	fig.3 c	SynCom32 +Arabidopsis	0.519
SynCom32	fig.3 c	SynCom32 +Arabidopsis	0.746
SynCom32	fig.3 c	SynCom32 +Arabidopsis	1.171
SynCom32	fig.3 c	SynCom32 +Arabidopsis	1.058
SynCom32	fig.3 c	SynCom32 +Arabidopsis	1.604
SynCom32	fig.3 c	SynCom32 +Arabidopsis	0.613
SynCom32	fig.3 c	SynCom32 +Arabidopsis	1.192
SynCom32	fig.3 c	SynCom32 +Arabidopsis	1.191
SynCom32	fig.3 c	SynCom32 +Arabidopsis	0.69
SynCom32	fig.3 c	SynCom32 +Arabidopsis	1.042
SynCom32	fig.3 c	SynCom32 +Arabidopsis	0.622
SynCom32	fig.3 c	SynCom32 +Arabidopsis	0.87
SynCom32	fig.3 c	SynCom32 +Arabidopsis	1.417
SynCom32	fig.3 c	SynCom32 +Arabidopsis	0.896
SynCom32	fig.3 c	SynCom32 +Arabidopsis	0.357
SynCom32	fig.3 c	SynCom32 +Arabidopsis	0.831
SynCom32	fig.3 c	SynCom32 +Arabidopsis	0.478
SynCom32	fig.3 c	SynCom32 +Arabidopsis	1.025
SynCom32	fig.3 c	SynCom32 +Arabidopsis	1.489
SynCom32	fig.3 c	SynCom32 +Arabidopsis	0.891
SynCom32	fig.3 c	SynCom32 +Arabidopsis	1.128
SynCom32	fig.3 c	SynCom32 +Arabidopsis	1.673
SynCom32	fig.3 c	SynCom32 +Arabidopsis	1.426
SynCom32	fig.3 c	SynCom32 +Arabidopsis	1.697
SynCom32	fig.3 c	SynCom32 +Arabidopsis	1.625
SynCom32	fig.3 c	SynCom32 +Arabidopsis	1.753
SynCom32	fig.3 c	SynCom32 +Arabidopsis	1.346
SynCom32	fig.3 c	SynCom32 +Arabidopsis	1.015
SynCom32	fig.3 c	SynCom32 +Arabidopsis	1.114
SynCom32	fig.3 c	SynCom32 +Arabidopsis	0.844
SynCom32	fig.3 c	SynCom32 +Arabidopsis	1.827
SynCom32	fig.3 c	SynCom32 +Arabidopsis	2.428
SynCom32	fig.3 c	SynCom32 +Arabidopsis	0.869
SynCom32	fig.3 c	SynCom32 +Arabidopsis	2.158
SynCom32	fig.3 c	SynCom32 +Arabidopsis	1.994
SynCom32	fig.3 c	SynCom32 +Arabidopsis	1.631
SynCom32	fig.3 c	SynCom32 +Arabidopsis	2.689
SynCom32	fig.3 c	SynCom32 +Arabidopsis	2.101
SynCom32	fig.3 c	SynCom32 +Arabidopsis	0.725
SynCom32	fig.3 c	SynCom32 +Arabidopsis	1.301
SynCom32	fig.3 c	SynCom32 +Arabidopsis	1.336
SynCom32	fig.3 c	SynCom32 +Arabidopsis	1.039
SynCom32	fig.3 c	SynCom32 +Arabidopsis	1.087
SynCom32	fig.3 c	SynCom32 +Arabidopsis	1.232
SynCom32	fig.3 c	SynCom32 +Arabidopsis	1.419
SynCom32	fig.3 c	SynCom32 +Arabidopsis	0.857
SynCom32	fig.3 c	SynCom32 +Arabidopsis	1.365
SynCom32	fig.3 c	SynCom32 +Arabidopsis	0.384
SynCom32	fig.3 c	SynCom32 +Arabidopsis	1.887
SynCom32	fig.3 c	SynCom32 +Arabidopsis	1.666
SynCom32	fig.3 c	SynCom32 +Arabidopsis	1.619
SynCom32	fig.3 c	SynCom32 +Arabidopsis	1.194
SynCom32	fig.3 c	SynCom32 +Arabidopsis	0.597
SynCom32	fig.3 c	SynCom32 +Arabidopsis	0.739
SynCom32	fig.3 c	SynCom32 +Arabidopsis	0.343
SynCom32	fig.3 c	SynCom32 +Arabidopsis	0.541
CL014	fig.3 c	SynCom32 +Arabidopsis	3.536
CL014	fig.3 c	SynCom32 +Arabidopsis	3.225
CL014	fig.3 c	SynCom32 +Arabidopsis	3.334
CL014	fig.3 c	SynCom32 +Arabidopsis	3.636
CL014	fig.3 c	SynCom32 +Arabidopsis	5.421
CL014	fig.3 c	SynCom32 +Arabidopsis	3.178
CL014	fig.3 c	SynCom32 +Arabidopsis	3.695
CL014	fig.3 c	SynCom32 +Arabidopsis	2.779
CL014	fig.3 c	SynCom32 +Arabidopsis	3.435
CL014	fig.3 c	SynCom32 +Arabidopsis	3.474
CL014	fig.3 c	SynCom32 +Arabidopsis	2.976
CL014	fig.3 c	SynCom32 +Arabidopsis	4.112
CL014	fig.3 c	SynCom32 +Arabidopsis	4.117
CL014	fig.3 c	SynCom32 +Arabidopsis	3.942
CL014	fig.3 c	SynCom32 +Arabidopsis	4.17
CL014	fig.3 c	SynCom32 +Arabidopsis	4.248
CL014	fig.3 c	SynCom32 +Arabidopsis	3.043
CL014	fig.3 c	SynCom32 +Arabidopsis	4.91
CL014	fig.3 c	SynCom32 +Arabidopsis	4.224
CL014	fig.3 c	SynCom32 +Arabidopsis	4.591
CL014	fig.3 c	SynCom32 +Arabidopsis	3.026
CL014	fig.3 c	SynCom32 +Arabidopsis	4.498
CL014	fig.3 c	SynCom32 +Arabidopsis	4.058
CL014	fig.3 c	SynCom32 +Arabidopsis	3.298
CL014	fig.3 c	SynCom32 +Arabidopsis	2.533
CL014	fig.3 c	SynCom32 +Arabidopsis	3.683
CL014	fig.3 c	SynCom32 +Arabidopsis	3.866
CL014	fig.3 c	SynCom32 +Arabidopsis	4.169
CL014	fig.3 c	SynCom32 +Arabidopsis	2.954
CL014	fig.3 c	SynCom32 +Arabidopsis	2.782
CL014	fig.3 c	SynCom32 +Arabidopsis	2.275
CL014	fig.3 c	SynCom32 +Arabidopsis	2.865
CL014	fig.3 c	SynCom32 +Arabidopsis	3.152
CL014	fig.3 c	SynCom32 +Arabidopsis	4.688
CL014	fig.3 c	SynCom32 +Arabidopsis	2.972
CL014	fig.3 c	SynCom32 +Arabidopsis	4.69
CL014	fig.3 c	SynCom32 +Arabidopsis	3.849
CL014	fig.3 c	SynCom32 +Arabidopsis	2.929
CL014	fig.3 c	SynCom32 +Arabidopsis	4.849
CL014	fig.3 c	SynCom32 +Arabidopsis	4.446
CL014	fig.3 c	SynCom32 +Arabidopsis	3.153
CL014	fig.3 c	SynCom32 +Arabidopsis	3.671
CL014	fig.3 c	SynCom32 +Arabidopsis	2.935
CL014	fig.3 c	SynCom32 +Arabidopsis	2.475
CL014	fig.3 c	SynCom32 +Arabidopsis	2.267
CL014	fig.3 c	SynCom32 +Arabidopsis	4.844
CL014	fig.3 c	SynCom32 +Arabidopsis	3.939
CL014	fig.3 c	SynCom32 +Arabidopsis	3.157
CL014	fig.3 c	SynCom32 +Arabidopsis	2.168
CL014	fig.3 c	SynCom32 +Arabidopsis	4.239
CL014	fig.3 c	SynCom32 +Arabidopsis	3.599
CL014	fig.3 c	SynCom32 +Arabidopsis	3.982
CL014	fig.3 c	SynCom32 +Arabidopsis	4.883
CL014	fig.3 c	SynCom32 +Arabidopsis	4.518
CL014	fig.3 c	SynCom32 +Arabidopsis	3.97
CL014	fig.3 c	SynCom32 +Arabidopsis	3.754
ΔHS33	fig.3 c	SynCom32 +Arabidopsis	0.694
ΔHS33	fig.3 c	SynCom32 +Arabidopsis	0.723
ΔHS33	fig.3 c	SynCom32 +Arabidopsis	1.069
ΔHS33	fig.3 c	SynCom32 +Arabidopsis	0.256
ΔHS33	fig.3 c	SynCom32 +Arabidopsis	0.247
ΔHS33	fig.3 c	SynCom32 +Arabidopsis	1.278
ΔHS33	fig.3 c	SynCom32 +Arabidopsis	1.469
ΔHS33	fig.3 c	SynCom32 +Arabidopsis	1.385
ΔHS33	fig.3 c	SynCom32 +Arabidopsis	1.765
ΔHS33	fig.3 c	SynCom32 +Arabidopsis	1.618
ΔHS33	fig.3 c	SynCom32 +Arabidopsis	1.809
ΔHS33	fig.3 c	SynCom32 +Arabidopsis	1.091
ΔHS33	fig.3 c	SynCom32 +Arabidopsis	1.794
ΔHS33	fig.3 c	SynCom32 +Arabidopsis	0.707
ΔHS33	fig.3 c	SynCom32 +Arabidopsis	1.08
ΔHS33	fig.3 c	SynCom32 +Arabidopsis	1.048
ΔHS33	fig.3 c	SynCom32 +Arabidopsis	0.364
ΔHS33	fig.3 c	SynCom32 +Arabidopsis	2.308
ΔHS33	fig.3 c	SynCom32 +Arabidopsis	1.273
ΔHS33	fig.3 c	SynCom32 +Arabidopsis	1.376
ΔHS33	fig.3 c	SynCom32 +Arabidopsis	1.338
ΔHS33	fig.3 c	SynCom32 +Arabidopsis	0.812
ΔHS33	fig.3 c	SynCom32 +Arabidopsis	1.253
ΔHS33	fig.3 c	SynCom32 +Arabidopsis	1.327
ΔHS33	fig.3 c	SynCom32 +Arabidopsis	0.865
ΔHS33	fig.3 c	SynCom32 +Arabidopsis	1.469
ΔHS33	fig.3 c	SynCom32 +Arabidopsis	1.063
ΔHS33	fig.3 c	SynCom32 +Arabidopsis	1.298
ΔHS33	fig.3 c	SynCom32 +Arabidopsis	1.368
ΔHS33	fig.3 c	SynCom32 +Arabidopsis	1.128
ΔHS33	fig.3 c	SynCom32 +Arabidopsis	0.797
ΔHS33	fig.3 c	SynCom32 +Arabidopsis	0.419
ΔHS33	fig.3 c	SynCom32 +Arabidopsis	1.106
ΔHS33	fig.3 c	SynCom32 +Arabidopsis	0.536
ΔHS33	fig.3 c	SynCom32 +Arabidopsis	1.395
ΔHS33	fig.3 c	SynCom32 +Arabidopsis	1.616
ΔHS33	fig.3 c	SynCom32 +Arabidopsis	0.796
ΔHS33	fig.3 c	SynCom32 +Arabidopsis	0.889
ΔHS33	fig.3 c	SynCom32 +Arabidopsis	0.681
ΔHS33	fig.3 c	SynCom32 +Arabidopsis	0.552
ΔHS33	fig.3 c	SynCom32 +Arabidopsis	0.381
ΔHS33	fig.3 c	SynCom32 +Arabidopsis	1.066
ΔHS33	fig.3 c	SynCom32 +Arabidopsis	0.912
ΔHS33	fig.3 c	SynCom32 +Arabidopsis	0.996
ΔHS33	fig.3 c	SynCom32 +Arabidopsis	0.76
ΔHS33	fig.3 c	SynCom32 +Arabidopsis	0.868
ΔHS33	fig.3 c	SynCom32 +Arabidopsis	1.786
ΔHS33	fig.3 c	SynCom32 +Arabidopsis	1.059
ΔHS33	fig.3 c	SynCom32 +Arabidopsis	0.247
ΔHS33	fig.3 c	SynCom32 +Arabidopsis	1.487
ΔHS33	fig.3 c	SynCom32 +Arabidopsis	1.207
ΔHS33	fig.3 c	SynCom32 +Arabidopsis	0.206
ΔHS33 :: marR73 iadCDE	fig.3 c	SynCom32 +Arabidopsis	4.607
ΔHS33 :: marR73 iadCDE	fig.3 c	SynCom32 +Arabidopsis	3.576
ΔHS33 :: marR73 iadCDE	fig.3 c	SynCom32 +Arabidopsis	3.463
ΔHS33 :: marR73 iadCDE	fig.3 c	SynCom32 +Arabidopsis	3.85
ΔHS33 :: marR73 iadCDE	fig.3 c	SynCom32 +Arabidopsis	3.699
ΔHS33 :: marR73 iadCDE	fig.3 c	SynCom32 +Arabidopsis	3.574
ΔHS33 :: marR73 iadCDE	fig.3 c	SynCom32 +Arabidopsis	2.486
ΔHS33 :: marR73 iadCDE	fig.3 c	SynCom32 +Arabidopsis	4.436
ΔHS33 :: marR73 iadCDE	fig.3 c	SynCom32 +Arabidopsis	3.019
ΔHS33 :: marR73 iadCDE	fig.3 c	SynCom32 +Arabidopsis	3.842
ΔHS33 :: marR73 iadCDE	fig.3 c	SynCom32 +Arabidopsis	3.558
ΔHS33 :: marR73 iadCDE	fig.3 c	SynCom32 +Arabidopsis	2.992
ΔHS33 :: marR73 iadCDE	fig.3 c	SynCom32 +Arabidopsis	3.533
ΔHS33 :: marR73 iadCDE	fig.3 c	SynCom32 +Arabidopsis	2.534
ΔHS33 :: marR73 iadCDE	fig.3 c	SynCom32 +Arabidopsis	3.317
ΔHS33 :: marR73 iadCDE	fig.3 c	SynCom32 +Arabidopsis	3.268
ΔHS33 :: marR73 iadCDE	fig.3 c	SynCom32 +Arabidopsis	3.281
ΔHS33 :: marR73 iadCDE	fig.3 c	SynCom32 +Arabidopsis	2.359
ΔHS33 :: marR73 iadCDE	fig.3 c	SynCom32 +Arabidopsis	2.787
ΔHS33 :: marR73 iadCDE	fig.3 c	SynCom32 +Arabidopsis	3.173
ΔHS33 :: marR73 iadCDE	fig.3 c	SynCom32 +Arabidopsis	2.517
ΔHS33 :: marR73 iadCDE	fig.3 c	SynCom32 +Arabidopsis	3.407
ΔHS33 :: marR73 iadCDE	fig.3 c	SynCom32 +Arabidopsis	3.472
ΔHS33 :: marR73 iadCDE	fig.3 c	SynCom32 +Arabidopsis	4.568
ΔHS33 :: marR73 iadCDE	fig.3 c	SynCom32 +Arabidopsis	5.355
ΔHS33 :: marR73 iadCDE	fig.3 c	SynCom32 +Arabidopsis	2.362
ΔHS33 :: marR73 iadCDE	fig.3 c	SynCom32 +Arabidopsis	3.329
ΔHS33 :: marR73 iadCDE	fig.3 c	SynCom32 +Arabidopsis	4.504
ΔHS33 :: marR73 iadCDE	fig.3 c	SynCom32 +Arabidopsis	3.259
ΔHS33 :: marR73 iadCDE	fig.3 c	SynCom32 +Arabidopsis	3.227
ΔHS33 :: marR73 iadCDE	fig.3 c	SynCom32 +Arabidopsis	2.253
ΔHS33 :: marR73 iadCDE	fig.3 c	SynCom32 +Arabidopsis	2.555
ΔHS33 :: marR73 iadCDE	fig.3 c	SynCom32 +Arabidopsis	2.681
ΔHS33 :: marR73 iadCDE	fig.3 c	SynCom32 +Arabidopsis	2.988
ΔHS33 :: marR73 iadCDE	fig.3 c	SynCom32 +Arabidopsis	3.532
ΔHS33 :: marR73 iadCDE	fig.3 c	SynCom32 +Arabidopsis	3.805
ΔHS33 :: marR73 iadCDE	fig.3 c	SynCom32 +Arabidopsis	2.616
ΔHS33 :: marR73 iadCDE	fig.3 c	SynCom32 +Arabidopsis	1.996
ΔHS33 :: marR73 iadCDE	fig.3 c	SynCom32 +Arabidopsis	2.22
ΔHS33 :: marR73 iadCDE	fig.3 c	SynCom32 +Arabidopsis	1.941
ΔHS33 :: marR73 iadCDE	fig.3 c	SynCom32 +Arabidopsis	4.524
ΔHS33 :: marR73 iadCDE	fig.3 c	SynCom32 +Arabidopsis	4.024
ΔHS33 :: marR73 iadCDE	fig.3 c	SynCom32 +Arabidopsis	2.549
ΔHS33 :: marR73 iadCDE	fig.3 c	SynCom32 +Arabidopsis	3.547
ΔHS33 :: marR73 iadCDE	fig.3 c	SynCom32 +Arabidopsis	4.251
ΔHS33 :: marR73 iadCDE	fig.3 c	SynCom32 +Arabidopsis	3.607
ΔHS33 :: marR73 iadCDE	fig.3 c	SynCom32 +Arabidopsis	2.667
ΔHS33 :: marR73 iadCDE	fig.3 c	SynCom32 +Arabidopsis	3.284
ΔHS33 :: marR73 iadCDE	fig.3 c	SynCom32 +Arabidopsis	3.666
ΔHS33 :: marR73 iadCDE	fig.3 c	SynCom32 +Arabidopsis	3.951
ΔHS33 :: marR73 iadCDE	fig.3 c	SynCom32 +Arabidopsis	2.267
ΔHS33 :: marR73 iadCDE	fig.3 c	SynCom32 +Arabidopsis	3.746
ΔHS33 :: marR73 iadCDE	fig.3 c	SynCom32 +Arabidopsis	4.026
ΔHS33 :: marR73 iadCDEFGHIJK2	fig.3 c	SynCom32 +Arabidopsis	4.242
ΔHS33 :: marR73 iadCDEFGHIJK2	fig.3 c	SynCom32 +Arabidopsis	4.213
ΔHS33 :: marR73 iadCDEFGHIJK2	fig.3 c	SynCom32 +Arabidopsis	3.932
ΔHS33 :: marR73 iadCDEFGHIJK2	fig.3 c	SynCom32 +Arabidopsis	3.198
ΔHS33 :: marR73 iadCDEFGHIJK2	fig.3 c	SynCom32 +Arabidopsis	4.436
ΔHS33 :: marR73 iadCDEFGHIJK2	fig.3 c	SynCom32 +Arabidopsis	4.997
ΔHS33 :: marR73 iadCDEFGHIJK2	fig.3 c	SynCom32 +Arabidopsis	3.057
ΔHS33 :: marR73 iadCDEFGHIJK2	fig.3 c	SynCom32 +Arabidopsis	3.241
ΔHS33 :: marR73 iadCDEFGHIJK2	fig.3 c	SynCom32 +Arabidopsis	2.675
ΔHS33 :: marR73 iadCDEFGHIJK2	fig.3 c	SynCom32 +Arabidopsis	2.78
ΔHS33 :: marR73 iadCDEFGHIJK2	fig.3 c	SynCom32 +Arabidopsis	4.081
ΔHS33 :: marR73 iadCDEFGHIJK2	fig.3 c	SynCom32 +Arabidopsis	4.042
ΔHS33 :: marR73 iadCDEFGHIJK2	fig.3 c	SynCom32 +Arabidopsis	2.979
ΔHS33 :: marR73 iadCDEFGHIJK2	fig.3 c	SynCom32 +Arabidopsis	3.639
ΔHS33 :: marR73 iadCDEFGHIJK2	fig.3 c	SynCom32 +Arabidopsis	3.669
ΔHS33 :: marR73 iadCDEFGHIJK2	fig.3 c	SynCom32 +Arabidopsis	2.847
ΔHS33 :: marR73 iadCDEFGHIJK2	fig.3 c	SynCom32 +Arabidopsis	2.99
ΔHS33 :: marR73 iadCDEFGHIJK2	fig.3 c	SynCom32 +Arabidopsis	2.672
ΔHS33 :: marR73 iadCDEFGHIJK2	fig.3 c	SynCom32 +Arabidopsis	4.285
ΔHS33 :: marR73 iadCDEFGHIJK2	fig.3 c	SynCom32 +Arabidopsis	4.25
ΔHS33 :: marR73 iadCDEFGHIJK2	fig.3 c	SynCom32 +Arabidopsis	3.917
ΔHS33 :: marR73 iadCDEFGHIJK2	fig.3 c	SynCom32 +Arabidopsis	4.193
ΔHS33 :: marR73 iadCDEFGHIJK2	fig.3 c	SynCom32 +Arabidopsis	3.402
ΔHS33 :: marR73 iadCDEFGHIJK2	fig.3 c	SynCom32 +Arabidopsis	4.424
ΔHS33 :: marR73 iadCDEFGHIJK2	fig.3 c	SynCom32 +Arabidopsis	2.52
ΔHS33 :: marR73 iadCDEFGHIJK2	fig.3 c	SynCom32 +Arabidopsis	4.836
ΔHS33 :: marR73 iadCDEFGHIJK2	fig.3 c	SynCom32 +Arabidopsis	3.889
ΔHS33 :: marR73 iadCDEFGHIJK2	fig.3 c	SynCom32 +Arabidopsis	4.19
ΔHS33 :: marR73 iadCDEFGHIJK2	fig.3 c	SynCom32 +Arabidopsis	3.674
ΔHS33 :: marR73 iadCDEFGHIJK2	fig.3 c	SynCom32 +Arabidopsis	3.828
ΔHS33 :: marR73 iadCDEFGHIJK2	fig.3 c	SynCom32 +Arabidopsis	3.472
ΔHS33 :: marR73 iadCDEFGHIJK2	fig.3 c	SynCom32 +Arabidopsis	3.697
ΔHS33 :: marR73 iadCDEFGHIJK2	fig.3 c	SynCom32 +Arabidopsis	2.619
ΔHS33 :: marR73 iadCDEFGHIJK2	fig.3 c	SynCom32 +Arabidopsis	2.898
ΔHS33 :: marR73 iadCDEFGHIJK2	fig.3 c	SynCom32 +Arabidopsis	2.95
ΔHS33 :: marR73 iadCDEFGHIJK2	fig.3 c	SynCom32 +Arabidopsis	3.633
ΔHS33 :: marR73 iadCDEFGHIJK2	fig.3 c	SynCom32 +Arabidopsis	3.742
ΔHS33 :: marR73 iadCDEFGHIJK2	fig.3 c	SynCom32 +Arabidopsis	4.858
ΔHS33 :: marR73 iadCDEFGHIJK2	fig.3 c	SynCom32 +Arabidopsis	4.634
ΔHS33 :: marR73 iadCDEFGHIJK2	fig.3 c	SynCom32 +Arabidopsis	3.368
ΔHS33 :: marR73 iadCDEFGHIJK2	fig.3 c	SynCom32 +Arabidopsis	5.593
ΔHS33 :: marR73 iadCDEFGHIJK2	fig.3 c	SynCom32 +Arabidopsis	5.206
ΔHS33 :: marR73 iadCDEFGHIJK2	fig.3 c	SynCom32 +Arabidopsis	3.999
NB	fig.3 c	SynCom32 +Medicago	4.871
NB	fig.3 c	SynCom32 +Medicago	4.538
NB	fig.3 c	SynCom32 +Medicago	4.904
NB	fig.3 c	SynCom32 +Medicago	2.084
NB	fig.3 c	SynCom32 +Medicago	2.599
NB	fig.3 c	SynCom32 +Medicago	2.104
NB	fig.3 c	SynCom32 +Medicago	4.141
NB	fig.3 c	SynCom32 +Medicago	3.431
NB	fig.3 c	SynCom32 +Medicago	3.425
NB	fig.3 c	SynCom32 +Medicago	3.977
NB	fig.3 c	SynCom32 +Medicago	3.865
NB	fig.3 c	SynCom32 +Medicago	2.998
NB	fig.3 c	SynCom32 +Medicago	4.637
NB	fig.3 c	SynCom32 +Medicago	4.286
NB	fig.3 c	SynCom32 +Medicago	5.239
NB	fig.3 c	SynCom32 +Medicago	4.745
NB	fig.3 c	SynCom32 +Medicago	4.328
NB	fig.3 c	SynCom32 +Medicago	4.739
NB	fig.3 c	SynCom32 +Medicago	5.123
NB	fig.3 c	SynCom32 +Medicago	3.037
NB	fig.3 c	SynCom32 +Medicago	3.209
NB	fig.3 c	SynCom32 +Medicago	4.245
NB	fig.3 c	SynCom32 +Medicago	4.526
NB	fig.3 c	SynCom32 +Medicago	3.465
NB	fig.3 c	SynCom32 +Medicago	3.177
NB	fig.3 c	SynCom32 +Medicago	3.73
NB	fig.3 c	SynCom32 +Medicago	4.522
NB	fig.3 c	SynCom32 +Medicago	3.324
NB	fig.3 c	SynCom32 +Medicago	3.79
NB	fig.3 c	SynCom32 +Medicago	3.125
NB	fig.3 c	SynCom32 +Medicago	3.151
NB	fig.3 c	SynCom32 +Medicago	4.015
NB	fig.3 c	SynCom32 +Medicago	4.189
NB	fig.3 c	SynCom32 +Medicago	2.472
NB	fig.3 c	SynCom32 +Medicago	4.709
NB	fig.3 c	SynCom32 +Medicago	2.739
NB	fig.3 c	SynCom32 +Medicago	2.553
NB	fig.3 c	SynCom32 +Medicago	4.231
NB	fig.3 c	SynCom32 +Medicago	2.91
NB	fig.3 c	SynCom32 +Medicago	2.745
NB	fig.3 c	SynCom32 +Medicago	4.73
NB	fig.3 c	SynCom32 +Medicago	4.734
NB	fig.3 c	SynCom32 +Medicago	4.418
NB	fig.3 c	SynCom32 +Medicago	4.515
NB	fig.3 c	SynCom32 +Medicago	4.185
NB	fig.3 c	SynCom32 +Medicago	3.413
NB	fig.3 c	SynCom32 +Medicago	4.496
NB	fig.3 c	SynCom32 +Medicago	4.364
NB	fig.3 c	SynCom32 +Medicago	4.63
NB	fig.3 c	SynCom32 +Medicago	4.35
NB	fig.3 c	SynCom32 +Medicago	4.138
NB	fig.3 c	SynCom32 +Medicago	2.541
SynCom32	fig.3 c	SynCom32 +Medicago	1.77
SynCom32	fig.3 c	SynCom32 +Medicago	1.893
SynCom32	fig.3 c	SynCom32 +Medicago	1.924
SynCom32	fig.3 c	SynCom32 +Medicago	2.029
SynCom32	fig.3 c	SynCom32 +Medicago	2.625
SynCom32	fig.3 c	SynCom32 +Medicago	2.978
SynCom32	fig.3 c	SynCom32 +Medicago	1.014
SynCom32	fig.3 c	SynCom32 +Medicago	2.192
SynCom32	fig.3 c	SynCom32 +Medicago	2.311
SynCom32	fig.3 c	SynCom32 +Medicago	2.658
SynCom32	fig.3 c	SynCom32 +Medicago	2.426
SynCom32	fig.3 c	SynCom32 +Medicago	2.63
SynCom32	fig.3 c	SynCom32 +Medicago	1.938
SynCom32	fig.3 c	SynCom32 +Medicago	1.806
SynCom32	fig.3 c	SynCom32 +Medicago	2.062
SynCom32	fig.3 c	SynCom32 +Medicago	1.309
SynCom32	fig.3 c	SynCom32 +Medicago	2.593
SynCom32	fig.3 c	SynCom32 +Medicago	1.805
SynCom32	fig.3 c	SynCom32 +Medicago	2.581
SynCom32	fig.3 c	SynCom32 +Medicago	1.833
SynCom32	fig.3 c	SynCom32 +Medicago	3.04
SynCom32	fig.3 c	SynCom32 +Medicago	1.686
SynCom32	fig.3 c	SynCom32 +Medicago	2.974
SynCom32	fig.3 c	SynCom32 +Medicago	1.954
SynCom32	fig.3 c	SynCom32 +Medicago	2.652
SynCom32	fig.3 c	SynCom32 +Medicago	1.795
SynCom32	fig.3 c	SynCom32 +Medicago	2.5
SynCom32	fig.3 c	SynCom32 +Medicago	1.758
SynCom32	fig.3 c	SynCom32 +Medicago	1.527
SynCom32	fig.3 c	SynCom32 +Medicago	3.382
SynCom32	fig.3 c	SynCom32 +Medicago	3.036
SynCom32	fig.3 c	SynCom32 +Medicago	1.766
SynCom32	fig.3 c	SynCom32 +Medicago	1.923
SynCom32	fig.3 c	SynCom32 +Medicago	3.593
SynCom32	fig.3 c	SynCom32 +Medicago	2.715
SynCom32	fig.3 c	SynCom32 +Medicago	2.232
SynCom32	fig.3 c	SynCom32 +Medicago	2.078
SynCom32	fig.3 c	SynCom32 +Medicago	1.615
SynCom32	fig.3 c	SynCom32 +Medicago	2.477
SynCom32	fig.3 c	SynCom32 +Medicago	3.4
SynCom32	fig.3 c	SynCom32 +Medicago	2.164
SynCom32	fig.3 c	SynCom32 +Medicago	2.124
SynCom32	fig.3 c	SynCom32 +Medicago	2.035
SynCom32	fig.3 c	SynCom32 +Medicago	1.303
SynCom32	fig.3 c	SynCom32 +Medicago	1.041
SynCom32	fig.3 c	SynCom32 +Medicago	1.949
SynCom32	fig.3 c	SynCom32 +Medicago	2.917
SynCom32	fig.3 c	SynCom32 +Medicago	3.047
SynCom32	fig.3 c	SynCom32 +Medicago	3.176
SynCom32	fig.3 c	SynCom32 +Medicago	2.064
SynCom32	fig.3 c	SynCom32 +Medicago	2.714
SynCom32	fig.3 c	SynCom32 +Medicago	2.807
SynCom32	fig.3 c	SynCom32 +Medicago	2.864
SynCom32	fig.3 c	SynCom32 +Medicago	2.873
SynCom32	fig.3 c	SynCom32 +Medicago	2.303
SynCom32	fig.3 c	SynCom32 +Medicago	3.513
SynCom32	fig.3 c	SynCom32 +Medicago	2.904
SynCom32	fig.3 c	SynCom32 +Medicago	1.908
SynCom32	fig.3 c	SynCom32 +Medicago	3.174
SynCom32	fig.3 c	SynCom32 +Medicago	1.002
SynCom32	fig.3 c	SynCom32 +Medicago	1.414
SynCom32	fig.3 c	SynCom32 +Medicago	2.905
SynCom32	fig.3 c	SynCom32 +Medicago	4.01
SynCom32	fig.3 c	SynCom32 +Medicago	2.609
SynCom32	fig.3 c	SynCom32 +Medicago	3.264
SynCom32	fig.3 c	SynCom32 +Medicago	3.544
SynCom32	fig.3 c	SynCom32 +Medicago	3.16
SynCom32	fig.3 c	SynCom32 +Medicago	2.703
SynCom32	fig.3 c	SynCom32 +Medicago	1.319
SynCom32	fig.3 c	SynCom32 +Medicago	1.392
SynCom32	fig.3 c	SynCom32 +Medicago	0.775
SynCom32	fig.3 c	SynCom32 +Medicago	0.952
SynCom32	fig.3 c	SynCom32 +Medicago	0.894
SynCom32	fig.3 c	SynCom32 +Medicago	2.483
SynCom32	fig.3 c	SynCom32 +Medicago	0.663
SynCom32	fig.3 c	SynCom32 +Medicago	1.479
SynCom32	fig.3 c	SynCom32 +Medicago	2.14
SynCom32	fig.3 c	SynCom32 +Medicago	3.327
CL014	fig.3 c	SynCom32 +Medicago	4.204
CL014	fig.3 c	SynCom32 +Medicago	3.171
CL014	fig.3 c	SynCom32 +Medicago	3.857
CL014	fig.3 c	SynCom32 +Medicago	3.043
CL014	fig.3 c	SynCom32 +Medicago	4.929
CL014	fig.3 c	SynCom32 +Medicago	3.8
CL014	fig.3 c	SynCom32 +Medicago	4.28
CL014	fig.3 c	SynCom32 +Medicago	3.97
CL014	fig.3 c	SynCom32 +Medicago	3.72
CL014	fig.3 c	SynCom32 +Medicago	2.195
CL014	fig.3 c	SynCom32 +Medicago	4.489
CL014	fig.3 c	SynCom32 +Medicago	2.212
CL014	fig.3 c	SynCom32 +Medicago	2.63
CL014	fig.3 c	SynCom32 +Medicago	3.91
CL014	fig.3 c	SynCom32 +Medicago	2.304
CL014	fig.3 c	SynCom32 +Medicago	3.609
CL014	fig.3 c	SynCom32 +Medicago	4.9
CL014	fig.3 c	SynCom32 +Medicago	4.261
CL014	fig.3 c	SynCom32 +Medicago	4.357
CL014	fig.3 c	SynCom32 +Medicago	3.156
CL014	fig.3 c	SynCom32 +Medicago	4.836
CL014	fig.3 c	SynCom32 +Medicago	3.445
CL014	fig.3 c	SynCom32 +Medicago	4.236
CL014	fig.3 c	SynCom32 +Medicago	2.495
CL014	fig.3 c	SynCom32 +Medicago	4.58
CL014	fig.3 c	SynCom32 +Medicago	2.591
CL014	fig.3 c	SynCom32 +Medicago	3.659
CL014	fig.3 c	SynCom32 +Medicago	2.431
CL014	fig.3 c	SynCom32 +Medicago	3.873
CL014	fig.3 c	SynCom32 +Medicago	3.764
CL014	fig.3 c	SynCom32 +Medicago	2.909
CL014	fig.3 c	SynCom32 +Medicago	4.136
CL014	fig.3 c	SynCom32 +Medicago	3.839
CL014	fig.3 c	SynCom32 +Medicago	4.157
CL014	fig.3 c	SynCom32 +Medicago	4.243
CL014	fig.3 c	SynCom32 +Medicago	4.538
CL014	fig.3 c	SynCom32 +Medicago	2.481
CL014	fig.3 c	SynCom32 +Medicago	3.255
CL014	fig.3 c	SynCom32 +Medicago	1.757
CL014	fig.3 c	SynCom32 +Medicago	1.99
CL014	fig.3 c	SynCom32 +Medicago	4.342
CL014	fig.3 c	SynCom32 +Medicago	2.993
CL014	fig.3 c	SynCom32 +Medicago	4.219
CL014	fig.3 c	SynCom32 +Medicago	2.497
CL014	fig.3 c	SynCom32 +Medicago	3.501
CL014	fig.3 c	SynCom32 +Medicago	2.861
CL014	fig.3 c	SynCom32 +Medicago	2.134
CL014	fig.3 c	SynCom32 +Medicago	2.265
CL014	fig.3 c	SynCom32 +Medicago	3.06
CL014	fig.3 c	SynCom32 +Medicago	2.439
CL014	fig.3 c	SynCom32 +Medicago	4.495
CL014	fig.3 c	SynCom32 +Medicago	3.513
ΔHS33	fig.3 c	SynCom32 +Medicago	2.702
ΔHS33	fig.3 c	SynCom32 +Medicago	1.339
ΔHS33	fig.3 c	SynCom32 +Medicago	3.442
ΔHS33	fig.3 c	SynCom32 +Medicago	2.68
ΔHS33	fig.3 c	SynCom32 +Medicago	1.225
ΔHS33	fig.3 c	SynCom32 +Medicago	2.381
ΔHS33	fig.3 c	SynCom32 +Medicago	1.708
ΔHS33	fig.3 c	SynCom32 +Medicago	1.653
ΔHS33	fig.3 c	SynCom32 +Medicago	1.704
ΔHS33	fig.3 c	SynCom32 +Medicago	3.593
ΔHS33	fig.3 c	SynCom32 +Medicago	3.165
ΔHS33	fig.3 c	SynCom32 +Medicago	3.625
ΔHS33	fig.3 c	SynCom32 +Medicago	3.415
ΔHS33	fig.3 c	SynCom32 +Medicago	1.815
ΔHS33	fig.3 c	SynCom32 +Medicago	3.322
ΔHS33	fig.3 c	SynCom32 +Medicago	3.857
ΔHS33	fig.3 c	SynCom32 +Medicago	2.017
ΔHS33	fig.3 c	SynCom32 +Medicago	1.388
ΔHS33	fig.3 c	SynCom32 +Medicago	3.525
ΔHS33	fig.3 c	SynCom32 +Medicago	2.038
ΔHS33	fig.3 c	SynCom32 +Medicago	2.527
ΔHS33	fig.3 c	SynCom32 +Medicago	1.862
ΔHS33	fig.3 c	SynCom32 +Medicago	1.89
ΔHS33	fig.3 c	SynCom32 +Medicago	3.366
ΔHS33	fig.3 c	SynCom32 +Medicago	3.265
ΔHS33	fig.3 c	SynCom32 +Medicago	3.725
ΔHS33	fig.3 c	SynCom32 +Medicago	2.856
ΔHS33	fig.3 c	SynCom32 +Medicago	1.424
ΔHS33	fig.3 c	SynCom32 +Medicago	1.7
ΔHS33	fig.3 c	SynCom32 +Medicago	2.385
ΔHS33	fig.3 c	SynCom32 +Medicago	2.454
ΔHS33	fig.3 c	SynCom32 +Medicago	2.036
ΔHS33	fig.3 c	SynCom32 +Medicago	2.866
ΔHS33	fig.3 c	SynCom32 +Medicago	1.976
ΔHS33	fig.3 c	SynCom32 +Medicago	2.06
ΔHS33	fig.3 c	SynCom32 +Medicago	2.152
ΔHS33	fig.3 c	SynCom32 +Medicago	3.217
ΔHS33	fig.3 c	SynCom32 +Medicago	2.838
ΔHS33	fig.3 c	SynCom32 +Medicago	1.204
ΔHS33	fig.3 c	SynCom32 +Medicago	2.066
ΔHS33	fig.3 c	SynCom32 +Medicago	3.167
ΔHS33	fig.3 c	SynCom32 +Medicago	1.587
ΔHS33	fig.3 c	SynCom32 +Medicago	2.403
ΔHS33	fig.3 c	SynCom32 +Medicago	3.234
ΔHS33	fig.3 c	SynCom32 +Medicago	2.816
ΔHS33	fig.3 c	SynCom32 +Medicago	3.587
ΔHS33	fig.3 c	SynCom32 +Medicago	3.553
ΔHS33	fig.3 c	SynCom32 +Medicago	2.662
ΔHS33	fig.3 c	SynCom32 +Medicago	2.549
ΔHS33	fig.3 c	SynCom32 +Medicago	3.056
ΔHS33	fig.3 c	SynCom32 +Medicago	2.526
ΔHS33	fig.3 c	SynCom32 +Medicago	1.233
ΔHS33	fig.3 c	SynCom32 +Medicago	3.248
ΔHS33	fig.3 c	SynCom32 +Medicago	3.501
ΔHS33	fig.3 c	SynCom32 +Medicago	3.505
ΔHS33	fig.3 c	SynCom32 +Medicago	1.122
ΔHS33	fig.3 c	SynCom32 +Medicago	1.238
ΔHS33	fig.3 c	SynCom32 +Medicago	0.481
ΔHS33	fig.3 c	SynCom32 +Medicago	1.72
ΔHS33	fig.3 c	SynCom32 +Medicago	1.12
ΔHS33	fig.3 c	SynCom32 +Medicago	0.888
ΔHS33	fig.3 c	SynCom32 +Medicago	2.726
ΔHS33	fig.3 c	SynCom32 +Medicago	3.454
ΔHS33	fig.3 c	SynCom32 +Medicago	2.479
ΔHS33	fig.3 c	SynCom32 +Medicago	1.57
ΔHS33	fig.3 c	SynCom32 +Medicago	3.336
ΔHS33	fig.3 c	SynCom32 +Medicago	1.203
ΔHS33	fig.3 c	SynCom32 +Medicago	1.119
ΔHS33	fig.3 c	SynCom32 +Medicago	1.997
ΔHS33	fig.3 c	SynCom32 +Medicago	1.364
ΔHS33	fig.3 c	SynCom32 +Medicago	1.206
ΔHS33 :: marR73 iadCDE	fig.3 c	SynCom32 +Medicago	3.744
ΔHS33 :: marR73 iadCDE	fig.3 c	SynCom32 +Medicago	4.26
ΔHS33 :: marR73 iadCDE	fig.3 c	SynCom32 +Medicago	2.639
ΔHS33 :: marR73 iadCDE	fig.3 c	SynCom32 +Medicago	3.359
ΔHS33 :: marR73 iadCDE	fig.3 c	SynCom32 +Medicago	2.905
ΔHS33 :: marR73 iadCDE	fig.3 c	SynCom32 +Medicago	3.069
ΔHS33 :: marR73 iadCDE	fig.3 c	SynCom32 +Medicago	5.024
ΔHS33 :: marR73 iadCDE	fig.3 c	SynCom32 +Medicago	3.398
ΔHS33 :: marR73 iadCDE	fig.3 c	SynCom32 +Medicago	4.255
ΔHS33 :: marR73 iadCDE	fig.3 c	SynCom32 +Medicago	2.584
ΔHS33 :: marR73 iadCDE	fig.3 c	SynCom32 +Medicago	2.666
ΔHS33 :: marR73 iadCDE	fig.3 c	SynCom32 +Medicago	2.543
ΔHS33 :: marR73 iadCDE	fig.3 c	SynCom32 +Medicago	4.761
ΔHS33 :: marR73 iadCDE	fig.3 c	SynCom32 +Medicago	4.319
ΔHS33 :: marR73 iadCDE	fig.3 c	SynCom32 +Medicago	3.738
ΔHS33 :: marR73 iadCDE	fig.3 c	SynCom32 +Medicago	3.267
ΔHS33 :: marR73 iadCDE	fig.3 c	SynCom32 +Medicago	2.707
ΔHS33 :: marR73 iadCDE	fig.3 c	SynCom32 +Medicago	5.021
ΔHS33 :: marR73 iadCDE	fig.3 c	SynCom32 +Medicago	5.663
ΔHS33 :: marR73 iadCDE	fig.3 c	SynCom32 +Medicago	1.705
ΔHS33 :: marR73 iadCDE	fig.3 c	SynCom32 +Medicago	3.398
ΔHS33 :: marR73 iadCDE	fig.3 c	SynCom32 +Medicago	4.897
ΔHS33 :: marR73 iadCDE	fig.3 c	SynCom32 +Medicago	3.297
ΔHS33 :: marR73 iadCDE	fig.3 c	SynCom32 +Medicago	2.604
ΔHS33 :: marR73 iadCDE	fig.3 c	SynCom32 +Medicago	3.729
ΔHS33 :: marR73 iadCDE	fig.3 c	SynCom32 +Medicago	3.931
ΔHS33 :: marR73 iadCDE	fig.3 c	SynCom32 +Medicago	2.806
ΔHS33 :: marR73 iadCDE	fig.3 c	SynCom32 +Medicago	4.474
ΔHS33 :: marR73 iadCDE	fig.3 c	SynCom32 +Medicago	2.799
ΔHS33 :: marR73 iadCDE	fig.3 c	SynCom32 +Medicago	5.2
ΔHS33 :: marR73 iadCDE	fig.3 c	SynCom32 +Medicago	2.373
ΔHS33 :: marR73 iadCDE	fig.3 c	SynCom32 +Medicago	1.938
ΔHS33 :: marR73 iadCDE	fig.3 c	SynCom32 +Medicago	3.023
ΔHS33 :: marR73 iadCDE	fig.3 c	SynCom32 +Medicago	2.491
ΔHS33 :: marR73 iadCDE	fig.3 c	SynCom32 +Medicago	3.97
ΔHS33 :: marR73 iadCDE	fig.3 c	SynCom32 +Medicago	3.508
ΔHS33 :: marR73 iadCDE	fig.3 c	SynCom32 +Medicago	3.989
ΔHS33 :: marR73 iadCDE	fig.3 c	SynCom32 +Medicago	4.667
ΔHS33 :: marR73 iadCDE	fig.3 c	SynCom32 +Medicago	3.113
ΔHS33 :: marR73 iadCDE	fig.3 c	SynCom32 +Medicago	3.604
ΔHS33 :: marR73 iadCDE	fig.3 c	SynCom32 +Medicago	4.089
ΔHS33 :: marR73 iadCDE	fig.3 c	SynCom32 +Medicago	4.341
ΔHS33 :: marR73 iadCDE	fig.3 c	SynCom32 +Medicago	3.629
ΔHS33 :: marR73 iadCDE	fig.3 c	SynCom32 +Medicago	3.613
ΔHS33 :: marR73 iadCDE	fig.3 c	SynCom32 +Medicago	3.544
ΔHS33 :: marR73 iadCDE	fig.3 c	SynCom32 +Medicago	3.681
ΔHS33 :: marR73 iadCDE	fig.3 c	SynCom32 +Medicago	3.409
ΔHS33 :: marR73 iadCDEFGHIJK2	fig.3 c	SynCom32 +Medicago	2.819
ΔHS33 :: marR73 iadCDEFGHIJK2	fig.3 c	SynCom32 +Medicago	3.116
ΔHS33 :: marR73 iadCDEFGHIJK2	fig.3 c	SynCom32 +Medicago	4.18
ΔHS33 :: marR73 iadCDEFGHIJK2	fig.3 c	SynCom32 +Medicago	4.449
ΔHS33 :: marR73 iadCDEFGHIJK2	fig.3 c	SynCom32 +Medicago	3.55
ΔHS33 :: marR73 iadCDEFGHIJK2	fig.3 c	SynCom32 +Medicago	3.611
ΔHS33 :: marR73 iadCDEFGHIJK2	fig.3 c	SynCom32 +Medicago	3.498
ΔHS33 :: marR73 iadCDEFGHIJK2	fig.3 c	SynCom32 +Medicago	3.462
ΔHS33 :: marR73 iadCDEFGHIJK2	fig.3 c	SynCom32 +Medicago	3.02
ΔHS33 :: marR73 iadCDEFGHIJK2	fig.3 c	SynCom32 +Medicago	4.16
ΔHS33 :: marR73 iadCDEFGHIJK2	fig.3 c	SynCom32 +Medicago	4.079
ΔHS33 :: marR73 iadCDEFGHIJK2	fig.3 c	SynCom32 +Medicago	3.407
ΔHS33 :: marR73 iadCDEFGHIJK2	fig.3 c	SynCom32 +Medicago	3.819
ΔHS33 :: marR73 iadCDEFGHIJK2	fig.3 c	SynCom32 +Medicago	2.863
ΔHS33 :: marR73 iadCDEFGHIJK2	fig.3 c	SynCom32 +Medicago	4.363
ΔHS33 :: marR73 iadCDEFGHIJK2	fig.3 c	SynCom32 +Medicago	3.913
ΔHS33 :: marR73 iadCDEFGHIJK2	fig.3 c	SynCom32 +Medicago	4.091
ΔHS33 :: marR73 iadCDEFGHIJK2	fig.3 c	SynCom32 +Medicago	4.462
ΔHS33 :: marR73 iadCDEFGHIJK2	fig.3 c	SynCom32 +Medicago	1.912
ΔHS33 :: marR73 iadCDEFGHIJK2	fig.3 c	SynCom32 +Medicago	5.46
ΔHS33 :: marR73 iadCDEFGHIJK2	fig.3 c	SynCom32 +Medicago	4.153
ΔHS33 :: marR73 iadCDEFGHIJK2	fig.3 c	SynCom32 +Medicago	2.658
ΔHS33 :: marR73 iadCDEFGHIJK2	fig.3 c	SynCom32 +Medicago	3.137
ΔHS33 :: marR73 iadCDEFGHIJK2	fig.3 c	SynCom32 +Medicago	2.014
ΔHS33 :: marR73 iadCDEFGHIJK2	fig.3 c	SynCom32 +Medicago	2.899
ΔHS33 :: marR73 iadCDEFGHIJK2	fig.3 c	SynCom32 +Medicago	4.575
ΔHS33 :: marR73 iadCDEFGHIJK2	fig.3 c	SynCom32 +Medicago	4.999
ΔHS33 :: marR73 iadCDEFGHIJK2	fig.3 c	SynCom32 +Medicago	3.458
ΔHS33 :: marR73 iadCDEFGHIJK2	fig.3 c	SynCom32 +Medicago	1.868
ΔHS33 :: marR73 iadCDEFGHIJK2	fig.3 c	SynCom32 +Medicago	4.053
ΔHS33 :: marR73 iadCDEFGHIJK2	fig.3 c	SynCom32 +Medicago	3.372
ΔHS33 :: marR73 iadCDEFGHIJK2	fig.3 c	SynCom32 +Medicago	4.19
ΔHS33 :: marR73 iadCDEFGHIJK2	fig.3 c	SynCom32 +Medicago	3.186
ΔHS33 :: marR73 iadCDEFGHIJK2	fig.3 c	SynCom32 +Medicago	4.723
ΔHS33 :: marR73 iadCDEFGHIJK2	fig.3 c	SynCom32 +Medicago	4.727
ΔHS33 :: marR73 iadCDEFGHIJK2	fig.3 c	SynCom32 +Medicago	2.877
ΔHS33 :: marR73 iadCDEFGHIJK2	fig.3 c	SynCom32 +Medicago	2.009
ΔHS33 :: marR73 iadCDEFGHIJK2	fig.3 c	SynCom32 +Medicago	3.676
ΔHS33 :: marR73 iadCDEFGHIJK2	fig.3 c	SynCom32 +Medicago	3.462
ΔHS33 :: marR73 iadCDEFGHIJK2	fig.3 c	SynCom32 +Medicago	3.938
ΔHS33 :: marR73 iadCDEFGHIJK2	fig.3 c	SynCom32 +Medicago	3.501
ΔHS33 :: marR73 iadCDEFGHIJK2	fig.3 c	SynCom32 +Medicago	2.069
ΔHS33 :: marR73 iadCDEFGHIJK2	fig.3 c	SynCom32 +Medicago	4.935
ΔHS33 :: marR73 iadCDEFGHIJK2	fig.3 c	SynCom32 +Medicago	2.321
ΔHS33 :: marR73 iadCDEFGHIJK2	fig.3 c	SynCom32 +Medicago	4.124
ΔHS33 :: marR73 iadCDEFGHIJK2	fig.3 c	SynCom32 +Medicago	3.597
ΔHS33 :: marR73 iadCDEFGHIJK2	fig.3 c	SynCom32 +Medicago	2.451
ΔHS33 :: marR73 iadCDEFGHIJK2	fig.3 c	SynCom32 +Medicago	4.455
IAA	fig.3 d	1 uM IAA	0.436
IAA	fig.3 d	1 uM IAA	0.267
IAA	fig.3 d	1 uM IAA	0.188
IAA	fig.3 d	1 uM IAA	0.663
IAA	fig.3 d	1 uM IAA	0.578
IAA	fig.3 d	1 uM IAA	0.332
IAA	fig.3 d	1 uM IAA	0.26
IAA	fig.3 d	1 uM IAA	0.85
IAA	fig.3 d	1 uM IAA	0.216
IAA	fig.3 d	1 uM IAA	0.249
IAA	fig.3 d	1 uM IAA	0.208
IAA	fig.3 d	1 uM IAA	0.662
IAA	fig.3 d	1 uM IAA	0.347
IAA	fig.3 d	1 uM IAA	0.13
IAA	fig.3 d	1 uM IAA	0.83
IAA	fig.3 d	1 uM IAA	0.306
IAA	fig.3 d	1 uM IAA	0.231
IAA	fig.3 d	1 uM IAA	0.302
IAA	fig.3 d	1 uM IAA	0.209
CL014	fig.3 d	1 uM IAA	3.868
CL014	fig.3 d	1 uM IAA	5.532
CL014	fig.3 d	1 uM IAA	4.921
CL014	fig.3 d	1 uM IAA	5.41
CL014	fig.3 d	1 uM IAA	5.149
CL014	fig.3 d	1 uM IAA	4.972
CL014	fig.3 d	1 uM IAA	5.918
CL014	fig.3 d	1 uM IAA	4.662
CL014	fig.3 d	1 uM IAA	5.921
CL014	fig.3 d	1 uM IAA	5.255
CL014	fig.3 d	1 uM IAA	7
CL014	fig.3 d	1 uM IAA	4.592
CL014	fig.3 d	1 uM IAA	4.97
CL014	fig.3 d	1 uM IAA	4.256
CL014	fig.3 d	1 uM IAA	4.276
ΔHS33	fig.3 d	1 uM IAA	0.411
ΔHS33	fig.3 d	1 uM IAA	0.289
ΔHS33	fig.3 d	1 uM IAA	0.491
ΔHS33	fig.3 d	1 uM IAA	0.262
ΔHS33	fig.3 d	1 uM IAA	0.199
ΔHS33	fig.3 d	1 uM IAA	0.201
ΔHS33	fig.3 d	1 uM IAA	0.33
ΔHS33	fig.3 d	1 uM IAA	0.115
ΔHS33	fig.3 d	1 uM IAA	0.35
ΔHS33	fig.3 d	1 uM IAA	0.26
ΔHS33	fig.3 d	1 uM IAA	0.2
ΔHS33	fig.3 d	1 uM IAA	0.25
ΔHS33	fig.3 d	1 uM IAA	0.195
ΔHS33	fig.3 d	1 uM IAA	0.296
ΔHS33	fig.3 d	1 uM IAA	0.337
ΔHS33	fig.3 d	1 uM IAA	0.185
ΔHS33	fig.3 d	1 uM IAA	0.145
ΔHS33	fig.3 d	1 uM IAA	0
ΔHS33 :: marR73 iadCDE	fig.3 d	1 uM IAA	5.005
ΔHS33 :: marR73 iadCDE	fig.3 d	1 uM IAA	5.472
ΔHS33 :: marR73 iadCDE	fig.3 d	1 uM IAA	3.529
ΔHS33 :: marR73 iadCDE	fig.3 d	1 uM IAA	5.427
ΔHS33 :: marR73 iadCDE	fig.3 d	1 uM IAA	5.146
ΔHS33 :: marR73 iadCDE	fig.3 d	1 uM IAA	4.232
ΔHS33 :: marR73 iadCDE	fig.3 d	1 uM IAA	5.783
ΔHS33 :: marR73 iadCDE	fig.3 d	1 uM IAA	4.613
ΔHS33 :: marR73 iadCDE	fig.3 d	1 uM IAA	4.655
ΔHS33 :: marR73 iadCDE	fig.3 d	1 uM IAA	4.591
ΔHS33 :: marR73 iadCDE	fig.3 d	1 uM IAA	4.625
ΔHS33 :: marR73 iadCDE	fig.3 d	1 uM IAA	5.712
ΔHS33 :: marR73 iadCDE	fig.3 d	1 uM IAA	5.495
ΔHS33 :: marR73 iadCDE	fig.3 d	1 uM IAA	4.713
ΔHS33 :: marR73 iadCDEFGHIJK2	fig.3 d	1 uM IAA	6.272
ΔHS33 :: marR73 iadCDEFGHIJK2	fig.3 d	1 uM IAA	4.546
ΔHS33 :: marR73 iadCDEFGHIJK2	fig.3 d	1 uM IAA	6.109
ΔHS33 :: marR73 iadCDEFGHIJK2	fig.3 d	1 uM IAA	6.176
ΔHS33 :: marR73 iadCDEFGHIJK2	fig.3 d	1 uM IAA	5.109
ΔHS33 :: marR73 iadCDEFGHIJK2	fig.3 d	1 uM IAA	5.639
ΔHS33 :: marR73 iadCDEFGHIJK2	fig.3 d	1 uM IAA	5.427
ΔHS33 :: marR73 iadCDEFGHIJK2	fig.3 d	1 uM IAA	6.429
ΔHS33 :: marR73 iadCDEFGHIJK2	fig.3 d	1 uM IAA	5.912
IAA	fig.3 d	10 uM IAA	0.12
IAA	fig.3 d	10 uM IAA	0.876
IAA	fig.3 d	10 uM IAA	0.129
IAA	fig.3 d	10 uM IAA	0.163
IAA	fig.3 d	10 uM IAA	0.152
IAA	fig.3 d	10 uM IAA	0.159
IAA	fig.3 d	10 uM IAA	0.173
IAA	fig.3 d	10 uM IAA	0.297
IAA	fig.3 d	10 uM IAA	0.116
IAA	fig.3 d	10 uM IAA	0.735
IAA	fig.3 d	10 uM IAA	0.159
IAA	fig.3 d	10 uM IAA	0.106
IAA	fig.3 d	10 uM IAA	0.13
IAA	fig.3 d	10 uM IAA	0.087
IAA	fig.3 d	10 uM IAA	0.259
IAA	fig.3 d	10 uM IAA	0.434
IAA	fig.3 d	10 uM IAA	0.658
IAA	fig.3 d	10 uM IAA	0.572
IAA	fig.3 d	10 uM IAA	0.302
CL014	fig.3 d	10 uM IAA	4.509
CL014	fig.3 d	10 uM IAA	5.56
CL014	fig.3 d	10 uM IAA	5.452
CL014	fig.3 d	10 uM IAA	4.99
CL014	fig.3 d	10 uM IAA	4.379
CL014	fig.3 d	10 uM IAA	4.412
CL014	fig.3 d	10 uM IAA	4.137
CL014	fig.3 d	10 uM IAA	5.92
CL014	fig.3 d	10 uM IAA	3.454
CL014	fig.3 d	10 uM IAA	3.658
CL014	fig.3 d	10 uM IAA	4.779
CL014	fig.3 d	10 uM IAA	3.914
CL014	fig.3 d	10 uM IAA	3.812
CL014	fig.3 d	10 uM IAA	4.408
CL014	fig.3 d	10 uM IAA	4.357
CL014	fig.3 d	10 uM IAA	4.629
CL014	fig.3 d	10 uM IAA	4.531
ΔHS33	fig.3 d	10 uM IAA	0.154
ΔHS33	fig.3 d	10 uM IAA	0.149
ΔHS33	fig.3 d	10 uM IAA	0
ΔHS33	fig.3 d	10 uM IAA	0
ΔHS33	fig.3 d	10 uM IAA	0
ΔHS33	fig.3 d	10 uM IAA	0.166
ΔHS33	fig.3 d	10 uM IAA	0.209
ΔHS33	fig.3 d	10 uM IAA	0.152
ΔHS33	fig.3 d	10 uM IAA	0.193
ΔHS33	fig.3 d	10 uM IAA	0.224
ΔHS33	fig.3 d	10 uM IAA	0.139
ΔHS33	fig.3 d	10 uM IAA	0.144
ΔHS33	fig.3 d	10 uM IAA	0.173
ΔHS33	fig.3 d	10 uM IAA	0.149
ΔHS33	fig.3 d	10 uM IAA	0.125
ΔHS33	fig.3 d	10 uM IAA	0.248
ΔHS33	fig.3 d	10 uM IAA	0.162
ΔHS33	fig.3 d	10 uM IAA	0.164
ΔHS33	fig.3 d	10 uM IAA	0.128
ΔHS33 :: marR73 iadCDE	fig.3 d	10 uM IAA	2.404
ΔHS33 :: marR73 iadCDE	fig.3 d	10 uM IAA	3.365
ΔHS33 :: marR73 iadCDE	fig.3 d	10 uM IAA	2.377
ΔHS33 :: marR73 iadCDE	fig.3 d	10 uM IAA	3.245
ΔHS33 :: marR73 iadCDE	fig.3 d	10 uM IAA	2.109
ΔHS33 :: marR73 iadCDE	fig.3 d	10 uM IAA	2.975
ΔHS33 :: marR73 iadCDE	fig.3 d	10 uM IAA	3.039
ΔHS33 :: marR73 iadCDE	fig.3 d	10 uM IAA	1.54
ΔHS33 :: marR73 iadCDE	fig.3 d	10 uM IAA	3.013
ΔHS33 :: marR73 iadCDE	fig.3 d	10 uM IAA	2.357
ΔHS33 :: marR73 iadCDE	fig.3 d	10 uM IAA	2.54
ΔHS33 :: marR73 iadCDE	fig.3 d	10 uM IAA	2.107
ΔHS33 :: marR73 iadCDE	fig.3 d	10 uM IAA	2.53
ΔHS33 :: marR73 iadCDE	fig.3 d	10 uM IAA	2.453
ΔHS33 :: marR73 iadCDE	fig.3 d	10 uM IAA	2.967
ΔHS33 :: marR73 iadCDE	fig.3 d	10 uM IAA	3.187
ΔHS33 :: marR73 iadCDE	fig.3 d	10 uM IAA	2.836
ΔHS33 :: marR73 iadCDE	fig.3 d	10 uM IAA	2.956
ΔHS33 :: marR73 iadCDE	fig.3 d	10 uM IAA	1.749
ΔHS33 :: marR73 iadCDEFGHIJK2	fig.3 d	10 uM IAA	4.036
ΔHS33 :: marR73 iadCDEFGHIJK2	fig.3 d	10 uM IAA	4.7
ΔHS33 :: marR73 iadCDEFGHIJK2	fig.3 d	10 uM IAA	3.592
ΔHS33 :: marR73 iadCDEFGHIJK2	fig.3 d	10 uM IAA	3.174
ΔHS33 :: marR73 iadCDEFGHIJK2	fig.3 d	10 uM IAA	3.474
ΔHS33 :: marR73 iadCDEFGHIJK2	fig.3 d	10 uM IAA	3.337
ΔHS33 :: marR73 iadCDEFGHIJK2	fig.3 d	10 uM IAA	3.766
ΔHS33 :: marR73 iadCDEFGHIJK2	fig.3 d	10 uM IAA	3.757
ΔHS33 :: marR73 iadCDEFGHIJK2	fig.3 d	10 uM IAA	4.29
ΔHS33 :: marR73 iadCDEFGHIJK2	fig.3 d	10 uM IAA	4.578
ΔHS33 :: marR73 iadCDEFGHIJK2	fig.3 d	10 uM IAA	4.761
ΔHS33 :: marR73 iadCDEFGHIJK2	fig.3 d	10 uM IAA	4.412
ΔHS33 :: marR73 iadCDEFGHIJK2	fig.3 d	10 uM IAA	4.438
ΔHS33 :: marR73 iadCDEFGHIJK2	fig.3 d	10 uM IAA	3.218
NB	fig.4 b	1/2 MS	6.49
NB	fig.4 b	1/2 MS	3.455
NB	fig.4 b	1/2 MS	6.234
NB	fig.4 b	1/2 MS	7.001
NB	fig.4 b	1/2 MS	6.575
NB	fig.4 b	1/2 MS	6.692
NB	fig.4 b	1/2 MS	5.102
NB	fig.4 b	1/2 MS	4.545
NB	fig.4 b	1/2 MS	6.219
NB	fig.4 b	1/2 MS	5.945
NB	fig.4 b	1/2 MS	6.018
NB	fig.4 b	1/2 MS	6.047
NB	fig.4 b	1/2 MS	3.976
NB	fig.4 b	1/2 MS	3.919
NB	fig.4 b	1/2 MS	5.971
NB	fig.4 b	1/2 MS	6.526
NB	fig.4 b	1/2 MS	4.544
NB	fig.4 b	1/2 MS	6.11
NB	fig.4 b	1/2 MS	5.43
NB	fig.4 b	1/2 MS	5.176
NB	fig.4 b	1/2 MS	5.702
NB	fig.4 b	1/2 MS	4.502
NB	fig.4 b	1/2 MS	5.733
MF047	fig.4 b	1/2 MS	6.259
MF047	fig.4 b	1/2 MS	5.676
MF047	fig.4 b	1/2 MS	5.47
MF047	fig.4 b	1/2 MS	5.465
MF047	fig.4 b	1/2 MS	4.781
MF047	fig.4 b	1/2 MS	5.707
MF047	fig.4 b	1/2 MS	5.391
MF047	fig.4 b	1/2 MS	5.983
MF047	fig.4 b	1/2 MS	5.447
MF047	fig.4 b	1/2 MS	6.149
MF047	fig.4 b	1/2 MS	4.472
MF047	fig.4 b	1/2 MS	5.47
MF047	fig.4 b	1/2 MS	3.72
MF047	fig.4 b	1/2 MS	4.5
MF047	fig.4 b	1/2 MS	6.348
MF047	fig.4 b	1/2 MS	5.355
MF047	fig.4 b	1/2 MS	3.916
MF047	fig.4 b	1/2 MS	5.079
MF047	fig.4 b	1/2 MS	4.892
MF047	fig.4 b	1/2 MS	3.192
MF047	fig.4 b	1/2 MS	5.895
MF047	fig.4 b	1/2 MS	6.991
MF047	fig.4 b	1/2 MS	6.099
MF047	fig.4 b	1/2 MS	5.884
MF047	fig.4 b	1/2 MS	5.06
MF047	fig.4 b	1/2 MS	6.377
MF047	fig.4 b	1/2 MS	4.425
MF047	fig.4 b	1/2 MS	5.628
MF047	fig.4 b	1/2 MS	4.915
MF047	fig.4 b	1/2 MS	4.861
MF047	fig.4 b	1/2 MS	4.947
MF047	fig.4 b	1/2 MS	5.803
MF047	fig.4 b	1/2 MS	4.377
MF047	fig.4 b	1/2 MS	6.519
MF047	fig.4 b	1/2 MS	4.357
MF047	fig.4 b	1/2 MS	7.459
MF047	fig.4 b	1/2 MS	6.623
MF047	fig.4 b	1/2 MS	5.182
MF047	fig.4 b	1/2 MS	3.531
MF047	fig.4 b	1/2 MS	5.922
MF047	fig.4 b	1/2 MS	6.862
MF047	fig.4 b	1/2 MS	5.509
MF047 :: marR73 iadCDE_site 1	fig.4 b	1/2 MS	5.191
MF047 :: marR73 iadCDE_site 1	fig.4 b	1/2 MS	3.581
MF047 :: marR73 iadCDE_site 1	fig.4 b	1/2 MS	6.093
MF047 :: marR73 iadCDE_site 1	fig.4 b	1/2 MS	3.999
MF047 :: marR73 iadCDE_site 1	fig.4 b	1/2 MS	7.038
MF047 :: marR73 iadCDE_site 1	fig.4 b	1/2 MS	7.479
MF047 :: marR73 iadCDE_site 1	fig.4 b	1/2 MS	5.47
MF047 :: marR73 iadCDE_site 1	fig.4 b	1/2 MS	6.012
MF047 :: marR73 iadCDE_site 1	fig.4 b	1/2 MS	6.789
MF047 :: marR73 iadCDE_site 1	fig.4 b	1/2 MS	5.461
MF047 :: marR73 iadCDE_site 1	fig.4 b	1/2 MS	6.031
MF047 :: marR73 iadCDE_site 1	fig.4 b	1/2 MS	5.058
MF047 :: marR73 iadCDE_site 1	fig.4 b	1/2 MS	6.561
MF047 :: marR73 iadCDE_site 1	fig.4 b	1/2 MS	6.77
MF047 :: marR73 iadCDE_site 1	fig.4 b	1/2 MS	3.102
MF047 :: marR73 iadCDE_site 1	fig.4 b	1/2 MS	5.595
MF047 :: marR73 iadCDE_site 1	fig.4 b	1/2 MS	6.319
MF047 :: marR73 iadCDE_site 1	fig.4 b	1/2 MS	5.579
MF047 :: marR73 iadCDE_site 1	fig.4 b	1/2 MS	5.39
MF047 :: marR73 iadCDE_site 1	fig.4 b	1/2 MS	5.49
MF047 :: marR73 iadCDE_site 1	fig.4 b	1/2 MS	5.247
MF047 :: marR73 iadCDE_site 1	fig.4 b	1/2 MS	5.839
MF047 :: marR73 iadCDE_site 1	fig.4 b	1/2 MS	3.67
MF047 :: marR73 iadCDE_site 1	fig.4 b	1/2 MS	5.249
MF047 :: marR73 iadCDE_site 1	fig.4 b	1/2 MS	4.539
MF047 :: marR73 iadCDE_site 1	fig.4 b	1/2 MS	5.395
MF047 :: marR73 iadCDE_site 1	fig.4 b	1/2 MS	6.262
MF047 :: marR73 iadCDE_site 1	fig.4 b	1/2 MS	3.964
MF047 :: marR73 iadCDE_site 1	fig.4 b	1/2 MS	3.872
MF047 :: marR73 iadCDE_site 1	fig.4 b	1/2 MS	3.441
MF047 :: marR73 iadCDE_site 1	fig.4 b	1/2 MS	4.618
MF047 :: marR73 iadCDE_site 1	fig.4 b	1/2 MS	4.518
MF047 :: marR73 iadCDE_site 1	fig.4 b	1/2 MS	5.885
MF047 :: marR73 iadCDE_site 1	fig.4 b	1/2 MS	6.079
MF047 :: marR73 iadCDE_site 1	fig.4 b	1/2 MS	5.189
MF047 :: marR73 iadCDE_site 1	fig.4 b	1/2 MS	6.778
MF047 :: marR73 iadCDE_site 1	fig.4 b	1/2 MS	4.877
MF047 :: marR73 iadCDE_site 2	fig.4 b	1/2 MS	7.235
MF047 :: marR73 iadCDE_site 2	fig.4 b	1/2 MS	5.506
MF047 :: marR73 iadCDE_site 2	fig.4 b	1/2 MS	6.568
MF047 :: marR73 iadCDE_site 2	fig.4 b	1/2 MS	5.97
MF047 :: marR73 iadCDE_site 2	fig.4 b	1/2 MS	4.97
MF047 :: marR73 iadCDE_site 2	fig.4 b	1/2 MS	5.272
MF047 :: marR73 iadCDE_site 2	fig.4 b	1/2 MS	6.41
MF047 :: marR73 iadCDE_site 2	fig.4 b	1/2 MS	5.96
MF047 :: marR73 iadCDE_site 2	fig.4 b	1/2 MS	5.823
MF047 :: marR73 iadCDE_site 2	fig.4 b	1/2 MS	4.799
MF047 :: marR73 iadCDE_site 2	fig.4 b	1/2 MS	6.714
MF047 :: marR73 iadCDE_site 2	fig.4 b	1/2 MS	6.092
MF047 :: marR73 iadCDE_site 2	fig.4 b	1/2 MS	4.647
MF047 :: marR73 iadCDE_site 2	fig.4 b	1/2 MS	7.327
MF047 :: marR73 iadCDE_site 2	fig.4 b	1/2 MS	5.66
MF047 :: marR73 iadCDE_site 2	fig.4 b	1/2 MS	5.185
MF047 :: marR73 iadCDE_site 2	fig.4 b	1/2 MS	6.783
MF047 :: marR73 iadCDE_site 2	fig.4 b	1/2 MS	6.259
MF047 :: marR73 iadCDE_site 2	fig.4 b	1/2 MS	5.845
MF047 :: marR73 iadCDE_site 2	fig.4 b	1/2 MS	5.914
MF047 :: marR73 iadCDE_site 2	fig.4 b	1/2 MS	7.363
MF047 :: marR73 iadCDE_site 2	fig.4 b	1/2 MS	4.17
MF047 :: marR73 iadCDE_site 2	fig.4 b	1/2 MS	5.184
MF047 :: marR73 iadCDE_site 2	fig.4 b	1/2 MS	6.191
MF047 :: marR73 iadCDE_site 2	fig.4 b	1/2 MS	7.027
MF047 :: marR73 iadCDE_site 2	fig.4 b	1/2 MS	7.109
MF047 :: marR73 iadCDE_site 2	fig.4 b	1/2 MS	5.429
MF047 :: marR73 iadCDE_site 2	fig.4 b	1/2 MS	6.516
MF047 :: marR73 iadCDE_site 2	fig.4 b	1/2 MS	4.828
MF047 :: marR73 iadCDE_site 2	fig.4 b	1/2 MS	6.552
MF047 :: marR73 iadCDE_site 2	fig.4 b	1/2 MS	3.572
MF047 :: marR73 iadCDE_site 3	fig.4 b	1/2 MS	4.821
MF047 :: marR73 iadCDE_site 3	fig.4 b	1/2 MS	6.061
MF047 :: marR73 iadCDE_site 3	fig.4 b	1/2 MS	4.268
MF047 :: marR73 iadCDE_site 3	fig.4 b	1/2 MS	7.427
MF047 :: marR73 iadCDE_site 3	fig.4 b	1/2 MS	5.549
MF047 :: marR73 iadCDE_site 3	fig.4 b	1/2 MS	5.367
MF047 :: marR73 iadCDE_site 3	fig.4 b	1/2 MS	5.941
MF047 :: marR73 iadCDE_site 3	fig.4 b	1/2 MS	5.797
MF047 :: marR73 iadCDE_site 3	fig.4 b	1/2 MS	5.217
MF047 :: marR73 iadCDE_site 3	fig.4 b	1/2 MS	5.812
MF047 :: marR73 iadCDE_site 3	fig.4 b	1/2 MS	6.254
MF047 :: marR73 iadCDE_site 3	fig.4 b	1/2 MS	5.598
MF047 :: marR73 iadCDE_site 3	fig.4 b	1/2 MS	5.441
MF047 :: marR73 iadCDE_site 3	fig.4 b	1/2 MS	3.789
MF047 :: marR73 iadCDE_site 3	fig.4 b	1/2 MS	5.822
MF047 :: marR73 iadCDE_site 3	fig.4 b	1/2 MS	3.033
MF047 :: marR73 iadCDE_site 3	fig.4 b	1/2 MS	3.603
MF047 :: marR73 iadCDE_site 3	fig.4 b	1/2 MS	4.548
MF047 :: marR73 iadCDE_site 3	fig.4 b	1/2 MS	4.954
MF047 :: marR73 iadCDE_site 3	fig.4 b	1/2 MS	5.567
MF047 :: marR73 iadCDE_site 3	fig.4 b	1/2 MS	5.692
MF047 :: marR73 iadCDE_site 3	fig.4 b	1/2 MS	5.146
MF047 :: marR73 iadCDE_site 3	fig.4 b	1/2 MS	5.456
MF047 :: marR73 iadCDE_site 3	fig.4 b	1/2 MS	6.071
MF047 :: marR73 iadCDE_site 3	fig.4 b	1/2 MS	6.689
MF047 :: marR73 iadCDE_site 3	fig.4 b	1/2 MS	6.167
MF047 :: marR73 iadCDE_site 3	fig.4 b	1/2 MS	5.102
MF047 :: marR73 iadCDE_site 3	fig.4 b	1/2 MS	5.04
MF047 :: marR73 iadCDE_site 3	fig.4 b	1/2 MS	5.93
MF047 :: marR73 iadCDE_site 3	fig.4 b	1/2 MS	5.315
MF047 :: marR73 iadCDE_site 3	fig.4 b	1/2 MS	3.676
MF047 :: marR73 iadCDE_site 3	fig.4 b	1/2 MS	5.008
MF047 :: marR73 iadCDE_site 3	fig.4 b	1/2 MS	6.312
MF047 :: marR73 iadCDE_site 3	fig.4 b	1/2 MS	3.947
MF047 :: marR73 iadCDEFGHIJK2_site 1	fig.4 b	1/2 MS	4.298
MF047 :: marR73 iadCDEFGHIJK2_site 1	fig.4 b	1/2 MS	3.087
MF047 :: marR73 iadCDEFGHIJK2_site 1	fig.4 b	1/2 MS	6.183
MF047 :: marR73 iadCDEFGHIJK2_site 1	fig.4 b	1/2 MS	4.836
MF047 :: marR73 iadCDEFGHIJK2_site 1	fig.4 b	1/2 MS	5.782
MF047 :: marR73 iadCDEFGHIJK2_site 1	fig.4 b	1/2 MS	3.686
MF047 :: marR73 iadCDEFGHIJK2_site 1	fig.4 b	1/2 MS	4.54
MF047 :: marR73 iadCDEFGHIJK2_site 1	fig.4 b	1/2 MS	5.776
MF047 :: marR73 iadCDEFGHIJK2_site 1	fig.4 b	1/2 MS	5.517
MF047 :: marR73 iadCDEFGHIJK2_site 1	fig.4 b	1/2 MS	3.107
MF047 :: marR73 iadCDEFGHIJK2_site 1	fig.4 b	1/2 MS	5.028
MF047 :: marR73 iadCDEFGHIJK2_site 1	fig.4 b	1/2 MS	4.939
MF047 :: marR73 iadCDEFGHIJK2_site 1	fig.4 b	1/2 MS	6.761
MF047 :: marR73 iadCDEFGHIJK2_site 1	fig.4 b	1/2 MS	7.306
MF047 :: marR73 iadCDEFGHIJK2_site 1	fig.4 b	1/2 MS	6.509
MF047 :: marR73 iadCDEFGHIJK2_site 1	fig.4 b	1/2 MS	4.171
MF047 :: marR73 iadCDEFGHIJK2_site 1	fig.4 b	1/2 MS	5.919
MF047 :: marR73 iadCDEFGHIJK2_site 1	fig.4 b	1/2 MS	5.71
MF047 :: marR73 iadCDEFGHIJK2_site 1	fig.4 b	1/2 MS	6.395
MF047 :: marR73 iadCDEFGHIJK2_site 1	fig.4 b	1/2 MS	5.15
MF047 :: marR73 iadCDEFGHIJK2_site 1	fig.4 b	1/2 MS	4.78
MF047 :: marR73 iadCDEFGHIJK2_site 1	fig.4 b	1/2 MS	7.077
MF047 :: marR73 iadCDEFGHIJK2_site 1	fig.4 b	1/2 MS	5.576
MF047 :: marR73 iadCDEFGHIJK2_site 1	fig.4 b	1/2 MS	4.069
MF047 :: marR73 iadCDEFGHIJK2_site 1	fig.4 b	1/2 MS	6.851
MF047 :: marR73 iadCDEFGHIJK2_site 1	fig.4 b	1/2 MS	6.72
MF047 :: marR73 iadCDEFGHIJK2_site 2	fig.4 b	1/2 MS	3.191
MF047 :: marR73 iadCDEFGHIJK2_site 2	fig.4 b	1/2 MS	5.374
MF047 :: marR73 iadCDEFGHIJK2_site 2	fig.4 b	1/2 MS	5.24
MF047 :: marR73 iadCDEFGHIJK2_site 2	fig.4 b	1/2 MS	4.713
MF047 :: marR73 iadCDEFGHIJK2_site 2	fig.4 b	1/2 MS	6.396
MF047 :: marR73 iadCDEFGHIJK2_site 2	fig.4 b	1/2 MS	5.592
MF047 :: marR73 iadCDEFGHIJK2_site 2	fig.4 b	1/2 MS	4.709
MF047 :: marR73 iadCDEFGHIJK2_site 2	fig.4 b	1/2 MS	6.066
MF047 :: marR73 iadCDEFGHIJK2_site 2	fig.4 b	1/2 MS	6.635
MF047 :: marR73 iadCDEFGHIJK2_site 2	fig.4 b	1/2 MS	5.764
MF047 :: marR73 iadCDEFGHIJK2_site 2	fig.4 b	1/2 MS	3.139
MF047 :: marR73 iadCDEFGHIJK2_site 2	fig.4 b	1/2 MS	5.708
MF047 :: marR73 iadCDEFGHIJK2_site 2	fig.4 b	1/2 MS	6.01
MF047 :: marR73 iadCDEFGHIJK2_site 2	fig.4 b	1/2 MS	5.686
MF047 :: marR73 iadCDEFGHIJK2_site 2	fig.4 b	1/2 MS	4.373
MF047 :: marR73 iadCDEFGHIJK2_site 2	fig.4 b	1/2 MS	5.733
MF047 :: marR73 iadCDEFGHIJK2_site 2	fig.4 b	1/2 MS	4.361
MF047 :: marR73 iadCDEFGHIJK2_site 2	fig.4 b	1/2 MS	5.432
MF047 :: marR73 iadCDEFGHIJK2_site 2	fig.4 b	1/2 MS	5.983
MF047 :: marR73 iadCDEFGHIJK2_site 2	fig.4 b	1/2 MS	3.825
MF047 :: marR73 iadCDEFGHIJK2_site 2	fig.4 b	1/2 MS	5.72
MF047 :: marR73 iadCDEFGHIJK2_site 2	fig.4 b	1/2 MS	3.665
MF047 :: marR73 iadCDEFGHIJK2_site 2	fig.4 b	1/2 MS	3.872
MF047 :: marR73 iadCDEFGHIJK2_site 2	fig.4 b	1/2 MS	6.353
MF047 :: marR73 iadCDEFGHIJK2_site 2	fig.4 b	1/2 MS	5.794
MF047 :: marR73 iadCDEFGHIJK2_site 2	fig.4 b	1/2 MS	7.222
MF047 :: marR73 iadCDEFGHIJK2_site 2	fig.4 b	1/2 MS	5.052
MF047 :: marR73 iadCDEFGHIJK2_site 2	fig.4 b	1/2 MS	6.573
MF047 :: marR73 iadCDEFGHIJK2_site 2	fig.4 b	1/2 MS	6.156
MF047 :: marR73 iadCDEFGHIJK2_site 2	fig.4 b	1/2 MS	5.863
MF047 :: marR73 iadCDEFGHIJK2_site 3	fig.4 b	1/2 MS	3.087
MF047 :: marR73 iadCDEFGHIJK2_site 3	fig.4 b	1/2 MS	5.795
MF047 :: marR73 iadCDEFGHIJK2_site 3	fig.4 b	1/2 MS	3.073
MF047 :: marR73 iadCDEFGHIJK2_site 3	fig.4 b	1/2 MS	4.872
MF047 :: marR73 iadCDEFGHIJK2_site 3	fig.4 b	1/2 MS	3.026
MF047 :: marR73 iadCDEFGHIJK2_site 3	fig.4 b	1/2 MS	4.885
MF047 :: marR73 iadCDEFGHIJK2_site 3	fig.4 b	1/2 MS	5.45
MF047 :: marR73 iadCDEFGHIJK2_site 3	fig.4 b	1/2 MS	4.657
MF047 :: marR73 iadCDEFGHIJK2_site 3	fig.4 b	1/2 MS	3.271
MF047 :: marR73 iadCDEFGHIJK2_site 3	fig.4 b	1/2 MS	4.959
MF047 :: marR73 iadCDEFGHIJK2_site 3	fig.4 b	1/2 MS	4.992
MF047 :: marR73 iadCDEFGHIJK2_site 3	fig.4 b	1/2 MS	6.111
MF047 :: marR73 iadCDEFGHIJK2_site 3	fig.4 b	1/2 MS	6.381
MF047 :: marR73 iadCDEFGHIJK2_site 3	fig.4 b	1/2 MS	4.634
MF047 :: marR73 iadCDEFGHIJK2_site 3	fig.4 b	1/2 MS	6.261
MF047 :: marR73 iadCDEFGHIJK2_site 3	fig.4 b	1/2 MS	4.948
MF047 :: marR73 iadCDEFGHIJK2_site 3	fig.4 b	1/2 MS	4.795
MF047 :: marR73 iadCDEFGHIJK2_site 3	fig.4 b	1/2 MS	4.701
MF047 :: marR73 iadCDEFGHIJK2_site 3	fig.4 b	1/2 MS	5.762
MF047 :: marR73 iadCDEFGHIJK2_site 3	fig.4 b	1/2 MS	5.617
MF047 :: marR73 iadCDEFGHIJK2_site 3	fig.4 b	1/2 MS	6.541
MF047 :: marR73 iadCDEFGHIJK2_site 3	fig.4 b	1/2 MS	5.554
MF047 :: marR73 iadCDEFGHIJK2_site 3	fig.4 b	1/2 MS	6.007
MF047 :: marR73 iadCDEFGHIJK2_site 3	fig.4 b	1/2 MS	5.211
MF047 :: marR73 iadCDEFGHIJK2_site 3	fig.4 b	1/2 MS	5.962
MF047 :: marR73 iadCDEFGHIJK2_site 3	fig.4 b	1/2 MS	6.683
MF047 :: marR73 iadCDEFGHIJK2_site 3	fig.4 b	1/2 MS	7.218
MF376	fig.4 b	1/2 MS	4.986
MF376	fig.4 b	1/2 MS	4.376
MF376	fig.4 b	1/2 MS	5.989
MF376	fig.4 b	1/2 MS	3.786
MF376	fig.4 b	1/2 MS	5.817
MF376	fig.4 b	1/2 MS	3.466
MF376	fig.4 b	1/2 MS	4.93
MF376	fig.4 b	1/2 MS	5.201
MF376	fig.4 b	1/2 MS	5.949
MF376	fig.4 b	1/2 MS	3.512
MF376	fig.4 b	1/2 MS	6.673
MF376	fig.4 b	1/2 MS	5.78
MF376	fig.4 b	1/2 MS	4.665
MF376	fig.4 b	1/2 MS	5.182
MF376	fig.4 b	1/2 MS	5.521
MF376	fig.4 b	1/2 MS	3.709
MF376	fig.4 b	1/2 MS	5.477
MF376	fig.4 b	1/2 MS	5.519
MF376	fig.4 b	1/2 MS	4.979
MF376	fig.4 b	1/2 MS	3.563
MF376	fig.4 b	1/2 MS	4.256
MF376	fig.4 b	1/2 MS	4.54
MF376	fig.4 b	1/2 MS	5.323
MF376	fig.4 b	1/2 MS	5.017
MF376	fig.4 b	1/2 MS	5.269
MF376	fig.4 b	1/2 MS	4.763
MF376	fig.4 b	1/2 MS	5.878
MF376	fig.4 b	1/2 MS	5.809
MF376	fig.4 b	1/2 MS	4.759
MF376	fig.4 b	1/2 MS	6.567
MF376	fig.4 b	1/2 MS	6.768
MF376 :: marR73 iadCDE	fig.4 b	1/2 MS	6.133
MF376 :: marR73 iadCDE	fig.4 b	1/2 MS	6.722
MF376 :: marR73 iadCDE	fig.4 b	1/2 MS	5.841
MF376 :: marR73 iadCDE	fig.4 b	1/2 MS	6.703
MF376 :: marR73 iadCDE	fig.4 b	1/2 MS	5.918
MF376 :: marR73 iadCDE	fig.4 b	1/2 MS	5.407
MF376 :: marR73 iadCDE	fig.4 b	1/2 MS	5.888
MF376 :: marR73 iadCDE	fig.4 b	1/2 MS	5.071
MF376 :: marR73 iadCDE	fig.4 b	1/2 MS	4.855
MF376 :: marR73 iadCDE	fig.4 b	1/2 MS	4.986
MF376 :: marR73 iadCDE	fig.4 b	1/2 MS	5.968
MF376 :: marR73 iadCDE	fig.4 b	1/2 MS	6.593
MF376 :: marR73 iadCDE	fig.4 b	1/2 MS	5.344
MF376 :: marR73 iadCDE	fig.4 b	1/2 MS	6.225
MF376 :: marR73 iadCDE	fig.4 b	1/2 MS	6.491
MF376 :: marR73 iadCDE	fig.4 b	1/2 MS	4.75
MF376 :: marR73 iadCDE	fig.4 b	1/2 MS	5.144
MF376 :: marR73 iadCDE	fig.4 b	1/2 MS	5.511
MF376 :: marR73 iadCDE	fig.4 b	1/2 MS	5.774
MF376 :: marR73 iadCDE	fig.4 b	1/2 MS	4.8
MF376 :: marR73 iadCDE	fig.4 b	1/2 MS	5.252
MF376 :: marR73 iadCDE	fig.4 b	1/2 MS	3.134
MF376 :: marR73 iadCDE	fig.4 b	1/2 MS	4.829
MF376 :: marR73 iadCDE	fig.4 b	1/2 MS	4.628
MF376 :: marR73 iadCDE	fig.4 b	1/2 MS	4.958
MF376 :: marR73 iadCDE	fig.4 b	1/2 MS	3.946
MF376 :: marR73 iadCDEFGHIJK2	fig.4 b	1/2 MS	5.006
MF376 :: marR73 iadCDEFGHIJK2	fig.4 b	1/2 MS	4.954
MF376 :: marR73 iadCDEFGHIJK2	fig.4 b	1/2 MS	4.346
MF376 :: marR73 iadCDEFGHIJK2	fig.4 b	1/2 MS	3.317
MF376 :: marR73 iadCDEFGHIJK2	fig.4 b	1/2 MS	4.548
MF376 :: marR73 iadCDEFGHIJK2	fig.4 b	1/2 MS	4.401
MF376 :: marR73 iadCDEFGHIJK2	fig.4 b	1/2 MS	5.657
MF376 :: marR73 iadCDEFGHIJK2	fig.4 b	1/2 MS	3.893
MF376 :: marR73 iadCDEFGHIJK2	fig.4 b	1/2 MS	5.328
MF376 :: marR73 iadCDEFGHIJK2	fig.4 b	1/2 MS	4.958
MF376 :: marR73 iadCDEFGHIJK2	fig.4 b	1/2 MS	4.762
MF376 :: marR73 iadCDEFGHIJK2	fig.4 b	1/2 MS	5.754
MF376 :: marR73 iadCDEFGHIJK2	fig.4 b	1/2 MS	5.934
MF376 :: marR73 iadCDEFGHIJK2	fig.4 b	1/2 MS	5.748
MF376 :: marR73 iadCDEFGHIJK2	fig.4 b	1/2 MS	4.967
MF376 :: marR73 iadCDEFGHIJK2	fig.4 b	1/2 MS	6.111
MF376 :: marR73 iadCDEFGHIJK2	fig.4 b	1/2 MS	5.42
MF376 :: marR73 iadCDEFGHIJK2	fig.4 b	1/2 MS	5.132
MF376 :: marR73 iadCDEFGHIJK2	fig.4 b	1/2 MS	5.485
MF376 :: marR73 iadCDEFGHIJK2	fig.4 b	1/2 MS	5.66
MF376 :: marR73 iadCDEFGHIJK2	fig.4 b	1/2 MS	5.852
MF376 :: marR73 iadCDEFGHIJK2	fig.4 b	1/2 MS	5.075
MF376 :: marR73 iadCDEFGHIJK2	fig.4 b	1/2 MS	7.024
MF376 :: marR73 iadCDEFGHIJK2	fig.4 b	1/2 MS	7.237
MF376 :: marR73 iadCDEFGHIJK2	fig.4 b	1/2 MS	4.206
IAA	fig.4 b	100 nM IAA	0.755
IAA	fig.4 b	100 nM IAA	1.167
IAA	fig.4 b	100 nM IAA	0.844
IAA	fig.4 b	100 nM IAA	0.297
IAA	fig.4 b	100 nM IAA	0.788
IAA	fig.4 b	100 nM IAA	0.205
IAA	fig.4 b	100 nM IAA	0.98
IAA	fig.4 b	100 nM IAA	0.164
IAA	fig.4 b	100 nM IAA	0.305
IAA	fig.4 b	100 nM IAA	0.736
IAA	fig.4 b	100 nM IAA	0.616
IAA	fig.4 b	100 nM IAA	0.603
IAA	fig.4 b	100 nM IAA	0.645
IAA	fig.4 b	100 nM IAA	0.331
IAA	fig.4 b	100 nM IAA	0.73
IAA	fig.4 b	100 nM IAA	0.661
IAA	fig.4 b	100 nM IAA	0.707
IAA	fig.4 b	100 nM IAA	0.722
IAA	fig.4 b	100 nM IAA	0.154
IAA	fig.4 b	100 nM IAA	0.547
IAA	fig.4 b	100 nM IAA	0.866
IAA	fig.4 b	100 nM IAA	1.012
IAA	fig.4 b	100 nM IAA	0.828
IAA	fig.4 b	100 nM IAA	1.031
IAA	fig.4 b	100 nM IAA	0.878
IAA	fig.4 b	100 nM IAA	0.826
IAA	fig.4 b	100 nM IAA	0.527
IAA	fig.4 b	100 nM IAA	0.379
IAA	fig.4 b	100 nM IAA	0.396
IAA	fig.4 b	100 nM IAA	0.361
IAA	fig.4 b	100 nM IAA	0.553
IAA	fig.4 b	100 nM IAA	0.573
IAA	fig.4 b	100 nM IAA	0.21
IAA	fig.4 b	100 nM IAA	0.508
IAA	fig.4 b	100 nM IAA	0.629
IAA	fig.4 b	100 nM IAA	0.374
IAA	fig.4 b	100 nM IAA	0.316
IAA	fig.4 b	100 nM IAA	0.266
IAA	fig.4 b	100 nM IAA	0.913
IAA	fig.4 b	100 nM IAA	0.349
IAA	fig.4 b	100 nM IAA	0.637
IAA	fig.4 b	100 nM IAA	0.136
IAA	fig.4 b	100 nM IAA	0.487
IAA	fig.4 b	100 nM IAA	0.357
IAA	fig.4 b	100 nM IAA	0.258
IAA	fig.4 b	100 nM IAA	0.393
IAA	fig.4 b	100 nM IAA	0.524
IAA	fig.4 b	100 nM IAA	0.189
IAA	fig.4 b	100 nM IAA	0.075
IAA	fig.4 b	100 nM IAA	0.788
IAA	fig.4 b	100 nM IAA	0.548
MF047	fig.4 b	100 nM IAA	0.666
MF047	fig.4 b	100 nM IAA	0.548
MF047	fig.4 b	100 nM IAA	0.42
MF047	fig.4 b	100 nM IAA	0.302
MF047	fig.4 b	100 nM IAA	0.462
MF047	fig.4 b	100 nM IAA	0.415
MF047	fig.4 b	100 nM IAA	0.285
MF047	fig.4 b	100 nM IAA	0.202
MF047	fig.4 b	100 nM IAA	0.431
MF047	fig.4 b	100 nM IAA	0.404
MF047	fig.4 b	100 nM IAA	0.555
MF047	fig.4 b	100 nM IAA	0.288
MF047	fig.4 b	100 nM IAA	0.305
MF047	fig.4 b	100 nM IAA	0.415
MF047	fig.4 b	100 nM IAA	0.325
MF047	fig.4 b	100 nM IAA	0.303
MF047	fig.4 b	100 nM IAA	0.401
MF047	fig.4 b	100 nM IAA	0.296
MF047	fig.4 b	100 nM IAA	0.695
MF047	fig.4 b	100 nM IAA	0.671
MF047	fig.4 b	100 nM IAA	0.42
MF047	fig.4 b	100 nM IAA	0.292
MF047	fig.4 b	100 nM IAA	0.5
MF047	fig.4 b	100 nM IAA	0.269
MF047	fig.4 b	100 nM IAA	0.366
MF047	fig.4 b	100 nM IAA	0.957
MF047	fig.4 b	100 nM IAA	0.104
MF047	fig.4 b	100 nM IAA	0.387
MF047	fig.4 b	100 nM IAA	0.545
MF047	fig.4 b	100 nM IAA	0.386
MF047	fig.4 b	100 nM IAA	0.1
MF047	fig.4 b	100 nM IAA	0.494
MF047	fig.4 b	100 nM IAA	0.641
MF047	fig.4 b	100 nM IAA	0.144
MF047	fig.4 b	100 nM IAA	0.269
MF047	fig.4 b	100 nM IAA	0.304
MF047	fig.4 b	100 nM IAA	0.185
MF047	fig.4 b	100 nM IAA	0.263
MF047	fig.4 b	100 nM IAA	0.572
MF047	fig.4 b	100 nM IAA	0.209
MF047	fig.4 b	100 nM IAA	0.624
MF047	fig.4 b	100 nM IAA	0.475
MF047 :: marR73 iadCDE_site 1	fig.4 b	100 nM IAA	2.003
MF047 :: marR73 iadCDE_site 1	fig.4 b	100 nM IAA	2.488
MF047 :: marR73 iadCDE_site 1	fig.4 b	100 nM IAA	1.163
MF047 :: marR73 iadCDE_site 1	fig.4 b	100 nM IAA	0.964
MF047 :: marR73 iadCDE_site 1	fig.4 b	100 nM IAA	1.119
MF047 :: marR73 iadCDE_site 1	fig.4 b	100 nM IAA	1.161
MF047 :: marR73 iadCDE_site 1	fig.4 b	100 nM IAA	0.824
MF047 :: marR73 iadCDE_site 1	fig.4 b	100 nM IAA	1.763
MF047 :: marR73 iadCDE_site 1	fig.4 b	100 nM IAA	1.233
MF047 :: marR73 iadCDE_site 1	fig.4 b	100 nM IAA	1.316
MF047 :: marR73 iadCDE_site 1	fig.4 b	100 nM IAA	0.978
MF047 :: marR73 iadCDE_site 1	fig.4 b	100 nM IAA	0.958
MF047 :: marR73 iadCDE_site 1	fig.4 b	100 nM IAA	0.926
MF047 :: marR73 iadCDE_site 1	fig.4 b	100 nM IAA	4.783
MF047 :: marR73 iadCDE_site 1	fig.4 b	100 nM IAA	3.98
MF047 :: marR73 iadCDE_site 1	fig.4 b	100 nM IAA	1.886
MF047 :: marR73 iadCDE_site 1	fig.4 b	100 nM IAA	4.004
MF047 :: marR73 iadCDE_site 1	fig.4 b	100 nM IAA	3.589
MF047 :: marR73 iadCDE_site 1	fig.4 b	100 nM IAA	2.729
MF047 :: marR73 iadCDE_site 1	fig.4 b	100 nM IAA	1.962
MF047 :: marR73 iadCDE_site 1	fig.4 b	100 nM IAA	2.15
MF047 :: marR73 iadCDE_site 1	fig.4 b	100 nM IAA	1.558
MF047 :: marR73 iadCDE_site 1	fig.4 b	100 nM IAA	1.496
MF047 :: marR73 iadCDE_site 1	fig.4 b	100 nM IAA	1.519
MF047 :: marR73 iadCDE_site 1	fig.4 b	100 nM IAA	1.019
MF047 :: marR73 iadCDE_site 1	fig.4 b	100 nM IAA	1.126
MF047 :: marR73 iadCDE_site 1	fig.4 b	100 nM IAA	1.275
MF047 :: marR73 iadCDE_site 1	fig.4 b	100 nM IAA	1.06
MF047 :: marR73 iadCDE_site 1	fig.4 b	100 nM IAA	1.326
MF047 :: marR73 iadCDE_site 1	fig.4 b	100 nM IAA	1.173
MF047 :: marR73 iadCDE_site 1	fig.4 b	100 nM IAA	1.688
MF047 :: marR73 iadCDE_site 1	fig.4 b	100 nM IAA	2.5
MF047 :: marR73 iadCDE_site 1	fig.4 b	100 nM IAA	3.875
MF047 :: marR73 iadCDE_site 1	fig.4 b	100 nM IAA	4.38
MF047 :: marR73 iadCDE_site 1	fig.4 b	100 nM IAA	2.11
MF047 :: marR73 iadCDE_site 1	fig.4 b	100 nM IAA	4.728
MF047 :: marR73 iadCDE_site 1	fig.4 b	100 nM IAA	1.146
MF047 :: marR73 iadCDE_site 1	fig.4 b	100 nM IAA	1.089
MF047 :: marR73 iadCDE_site 1	fig.4 b	100 nM IAA	1.585
MF047 :: marR73 iadCDE_site 1	fig.4 b	100 nM IAA	2.067
MF047 :: marR73 iadCDE_site 1	fig.4 b	100 nM IAA	1.59
MF047 :: marR73 iadCDE_site 1	fig.4 b	100 nM IAA	4.905
MF047 :: marR73 iadCDE_site 1	fig.4 b	100 nM IAA	4.035
MF047 :: marR73 iadCDE_site 1	fig.4 b	100 nM IAA	4.189
MF047 :: marR73 iadCDE_site 2	fig.4 b	100 nM IAA	3.157
MF047 :: marR73 iadCDE_site 2	fig.4 b	100 nM IAA	4.081
MF047 :: marR73 iadCDE_site 2	fig.4 b	100 nM IAA	4.46
MF047 :: marR73 iadCDE_site 2	fig.4 b	100 nM IAA	2.95
MF047 :: marR73 iadCDE_site 2	fig.4 b	100 nM IAA	1.384
MF047 :: marR73 iadCDE_site 2	fig.4 b	100 nM IAA	1.692
MF047 :: marR73 iadCDE_site 2	fig.4 b	100 nM IAA	1.279
MF047 :: marR73 iadCDE_site 2	fig.4 b	100 nM IAA	1.258
MF047 :: marR73 iadCDE_site 2	fig.4 b	100 nM IAA	1.486
MF047 :: marR73 iadCDE_site 2	fig.4 b	100 nM IAA	1.448
MF047 :: marR73 iadCDE_site 2	fig.4 b	100 nM IAA	1.462
MF047 :: marR73 iadCDE_site 2	fig.4 b	100 nM IAA	0.799
MF047 :: marR73 iadCDE_site 2	fig.4 b	100 nM IAA	1.204
MF047 :: marR73 iadCDE_site 2	fig.4 b	100 nM IAA	1.268
MF047 :: marR73 iadCDE_site 2	fig.4 b	100 nM IAA	1.841
MF047 :: marR73 iadCDE_site 2	fig.4 b	100 nM IAA	2.214
MF047 :: marR73 iadCDE_site 2	fig.4 b	100 nM IAA	3.308
MF047 :: marR73 iadCDE_site 2	fig.4 b	100 nM IAA	3.124
MF047 :: marR73 iadCDE_site 2	fig.4 b	100 nM IAA	3.13
MF047 :: marR73 iadCDE_site 2	fig.4 b	100 nM IAA	1.613
MF047 :: marR73 iadCDE_site 2	fig.4 b	100 nM IAA	1.255
MF047 :: marR73 iadCDE_site 2	fig.4 b	100 nM IAA	1.253
MF047 :: marR73 iadCDE_site 2	fig.4 b	100 nM IAA	1.473
MF047 :: marR73 iadCDE_site 2	fig.4 b	100 nM IAA	1.336
MF047 :: marR73 iadCDE_site 2	fig.4 b	100 nM IAA	1.525
MF047 :: marR73 iadCDE_site 2	fig.4 b	100 nM IAA	2.737
MF047 :: marR73 iadCDE_site 2	fig.4 b	100 nM IAA	4.185
MF047 :: marR73 iadCDE_site 2	fig.4 b	100 nM IAA	1.978
MF047 :: marR73 iadCDE_site 2	fig.4 b	100 nM IAA	2.943
MF047 :: marR73 iadCDE_site 2	fig.4 b	100 nM IAA	1.221
MF047 :: marR73 iadCDE_site 2	fig.4 b	100 nM IAA	1.089
MF047 :: marR73 iadCDE_site 2	fig.4 b	100 nM IAA	4.262
MF047 :: marR73 iadCDE_site 2	fig.4 b	100 nM IAA	4.47
MF047 :: marR73 iadCDE_site 3	fig.4 b	100 nM IAA	1.522
MF047 :: marR73 iadCDE_site 3	fig.4 b	100 nM IAA	1.53
MF047 :: marR73 iadCDE_site 3	fig.4 b	100 nM IAA	1.388
MF047 :: marR73 iadCDE_site 3	fig.4 b	100 nM IAA	1.864
MF047 :: marR73 iadCDE_site 3	fig.4 b	100 nM IAA	2.039
MF047 :: marR73 iadCDE_site 3	fig.4 b	100 nM IAA	1.199
MF047 :: marR73 iadCDE_site 3	fig.4 b	100 nM IAA	1.412
MF047 :: marR73 iadCDE_site 3	fig.4 b	100 nM IAA	1.829
MF047 :: marR73 iadCDE_site 3	fig.4 b	100 nM IAA	1.404
MF047 :: marR73 iadCDE_site 3	fig.4 b	100 nM IAA	1.083
MF047 :: marR73 iadCDE_site 3	fig.4 b	100 nM IAA	2.035
MF047 :: marR73 iadCDE_site 3	fig.4 b	100 nM IAA	1.572
MF047 :: marR73 iadCDE_site 3	fig.4 b	100 nM IAA	2.067
MF047 :: marR73 iadCDE_site 3	fig.4 b	100 nM IAA	4.202
MF047 :: marR73 iadCDE_site 3	fig.4 b	100 nM IAA	3.102
MF047 :: marR73 iadCDE_site 3	fig.4 b	100 nM IAA	1.088
MF047 :: marR73 iadCDE_site 3	fig.4 b	100 nM IAA	1.288
MF047 :: marR73 iadCDE_site 3	fig.4 b	100 nM IAA	2.665
MF047 :: marR73 iadCDE_site 3	fig.4 b	100 nM IAA	4.103
MF047 :: marR73 iadCDE_site 3	fig.4 b	100 nM IAA	6.55
MF047 :: marR73 iadCDE_site 3	fig.4 b	100 nM IAA	4.839
MF047 :: marR73 iadCDE_site 3	fig.4 b	100 nM IAA	4.091
MF047 :: marR73 iadCDE_site 3	fig.4 b	100 nM IAA	6.201
MF047 :: marR73 iadCDE_site 3	fig.4 b	100 nM IAA	4.207
MF047 :: marR73 iadCDE_site 3	fig.4 b	100 nM IAA	2.604
MF047 :: marR73 iadCDE_site 3	fig.4 b	100 nM IAA	1.078
MF047 :: marR73 iadCDE_site 3	fig.4 b	100 nM IAA	1.027
MF047 :: marR73 iadCDE_site 3	fig.4 b	100 nM IAA	1.31
MF047 :: marR73 iadCDE_site 3	fig.4 b	100 nM IAA	1.149
MF047 :: marR73 iadCDE_site 3	fig.4 b	100 nM IAA	1.162
MF047 :: marR73 iadCDE_site 3	fig.4 b	100 nM IAA	1.462
MF047 :: marR73 iadCDE_site 3	fig.4 b	100 nM IAA	2.004
MF047 :: marR73 iadCDE_site 3	fig.4 b	100 nM IAA	2.016
MF047 :: marR73 iadCDE_site 3	fig.4 b	100 nM IAA	1.031
MF047 :: marR73 iadCDE_site 3	fig.4 b	100 nM IAA	1.033
MF047 :: marR73 iadCDE_site 3	fig.4 b	100 nM IAA	1.007
MF047 :: marR73 iadCDE_site 3	fig.4 b	100 nM IAA	1.987
MF047 :: marR73 iadCDE_site 3	fig.4 b	100 nM IAA	1.487
MF047 :: marR73 iadCDE_site 3	fig.4 b	100 nM IAA	1.954
MF047 :: marR73 iadCDEFGHIJK2_site 1	fig.4 b	100 nM IAA	1.32
MF047 :: marR73 iadCDEFGHIJK2_site 1	fig.4 b	100 nM IAA	1.442
MF047 :: marR73 iadCDEFGHIJK2_site 1	fig.4 b	100 nM IAA	1.347
MF047 :: marR73 iadCDEFGHIJK2_site 1	fig.4 b	100 nM IAA	1.5
MF047 :: marR73 iadCDEFGHIJK2_site 1	fig.4 b	100 nM IAA	1.081
MF047 :: marR73 iadCDEFGHIJK2_site 1	fig.4 b	100 nM IAA	1
MF047 :: marR73 iadCDEFGHIJK2_site 1	fig.4 b	100 nM IAA	1.222
MF047 :: marR73 iadCDEFGHIJK2_site 1	fig.4 b	100 nM IAA	1.531
MF047 :: marR73 iadCDEFGHIJK2_site 1	fig.4 b	100 nM IAA	1.43
MF047 :: marR73 iadCDEFGHIJK2_site 1	fig.4 b	100 nM IAA	1.286
MF047 :: marR73 iadCDEFGHIJK2_site 1	fig.4 b	100 nM IAA	1.638
MF047 :: marR73 iadCDEFGHIJK2_site 1	fig.4 b	100 nM IAA	1.519
MF047 :: marR73 iadCDEFGHIJK2_site 1	fig.4 b	100 nM IAA	1.175
MF047 :: marR73 iadCDEFGHIJK2_site 1	fig.4 b	100 nM IAA	1.067
MF047 :: marR73 iadCDEFGHIJK2_site 1	fig.4 b	100 nM IAA	1.427
MF047 :: marR73 iadCDEFGHIJK2_site 1	fig.4 b	100 nM IAA	1.102
MF047 :: marR73 iadCDEFGHIJK2_site 1	fig.4 b	100 nM IAA	1.834
MF047 :: marR73 iadCDEFGHIJK2_site 1	fig.4 b	100 nM IAA	3.753
MF047 :: marR73 iadCDEFGHIJK2_site 1	fig.4 b	100 nM IAA	2.681
MF047 :: marR73 iadCDEFGHIJK2_site 1	fig.4 b	100 nM IAA	2.831
MF047 :: marR73 iadCDEFGHIJK2_site 1	fig.4 b	100 nM IAA	4.161
MF047 :: marR73 iadCDEFGHIJK2_site 1	fig.4 b	100 nM IAA	2.753
MF047 :: marR73 iadCDEFGHIJK2_site 1	fig.4 b	100 nM IAA	1.713
MF047 :: marR73 iadCDEFGHIJK2_site 1	fig.4 b	100 nM IAA	1.633
MF047 :: marR73 iadCDEFGHIJK2_site 1	fig.4 b	100 nM IAA	1.556
MF047 :: marR73 iadCDEFGHIJK2_site 1	fig.4 b	100 nM IAA	1.332
MF047 :: marR73 iadCDEFGHIJK2_site 1	fig.4 b	100 nM IAA	1.245
MF047 :: marR73 iadCDEFGHIJK2_site 1	fig.4 b	100 nM IAA	1.667
MF047 :: marR73 iadCDEFGHIJK2_site 1	fig.4 b	100 nM IAA	5.499
MF047 :: marR73 iadCDEFGHIJK2_site 1	fig.4 b	100 nM IAA	2.46
MF047 :: marR73 iadCDEFGHIJK2_site 1	fig.4 b	100 nM IAA	3.288
MF047 :: marR73 iadCDEFGHIJK2_site 1	fig.4 b	100 nM IAA	1.701
MF047 :: marR73 iadCDEFGHIJK2_site 1	fig.4 b	100 nM IAA	5.216
MF047 :: marR73 iadCDEFGHIJK2_site 1	fig.4 b	100 nM IAA	2.625
MF047 :: marR73 iadCDEFGHIJK2_site 1	fig.4 b	100 nM IAA	1.182
MF047 :: marR73 iadCDEFGHIJK2_site 1	fig.4 b	100 nM IAA	1.985
MF047 :: marR73 iadCDEFGHIJK2_site 1	fig.4 b	100 nM IAA	1.45
MF047 :: marR73 iadCDEFGHIJK2_site 1	fig.4 b	100 nM IAA	1.712
MF047 :: marR73 iadCDEFGHIJK2_site 1	fig.4 b	100 nM IAA	1.527
MF047 :: marR73 iadCDEFGHIJK2_site 1	fig.4 b	100 nM IAA	1.533
MF047 :: marR73 iadCDEFGHIJK2_site 1	fig.4 b	100 nM IAA	1.448
MF047 :: marR73 iadCDEFGHIJK2_site 1	fig.4 b	100 nM IAA	1.229
MF047 :: marR73 iadCDEFGHIJK2_site 1	fig.4 b	100 nM IAA	1.131
MF047 :: marR73 iadCDEFGHIJK2_site 1	fig.4 b	100 nM IAA	1.322
MF047 :: marR73 iadCDEFGHIJK2_site 1	fig.4 b	100 nM IAA	0.67
MF047 :: marR73 iadCDEFGHIJK2_site 1	fig.4 b	100 nM IAA	0.867
MF047 :: marR73 iadCDEFGHIJK2_site 1	fig.4 b	100 nM IAA	0.928
MF047 :: marR73 iadCDEFGHIJK2_site 1	fig.4 b	100 nM IAA	0.931
MF047 :: marR73 iadCDEFGHIJK2_site 1	fig.4 b	100 nM IAA	0.73
MF047 :: marR73 iadCDEFGHIJK2_site 1	fig.4 b	100 nM IAA	0.899
MF047 :: marR73 iadCDEFGHIJK2_site 1	fig.4 b	100 nM IAA	1.259
MF047 :: marR73 iadCDEFGHIJK2_site 1	fig.4 b	100 nM IAA	0.939
MF047 :: marR73 iadCDEFGHIJK2_site 2	fig.4 b	100 nM IAA	2.511
MF047 :: marR73 iadCDEFGHIJK2_site 2	fig.4 b	100 nM IAA	2.6
MF047 :: marR73 iadCDEFGHIJK2_site 2	fig.4 b	100 nM IAA	2.143
MF047 :: marR73 iadCDEFGHIJK2_site 2	fig.4 b	100 nM IAA	1.588
MF047 :: marR73 iadCDEFGHIJK2_site 2	fig.4 b	100 nM IAA	2.629
MF047 :: marR73 iadCDEFGHIJK2_site 2	fig.4 b	100 nM IAA	1.34
MF047 :: marR73 iadCDEFGHIJK2_site 2	fig.4 b	100 nM IAA	3.409
MF047 :: marR73 iadCDEFGHIJK2_site 2	fig.4 b	100 nM IAA	2.288
MF047 :: marR73 iadCDEFGHIJK2_site 2	fig.4 b	100 nM IAA	1.878
MF047 :: marR73 iadCDEFGHIJK2_site 2	fig.4 b	100 nM IAA	1.495
MF047 :: marR73 iadCDEFGHIJK2_site 2	fig.4 b	100 nM IAA	1.276
MF047 :: marR73 iadCDEFGHIJK2_site 2	fig.4 b	100 nM IAA	1.131
MF047 :: marR73 iadCDEFGHIJK2_site 2	fig.4 b	100 nM IAA	1.228
MF047 :: marR73 iadCDEFGHIJK2_site 2	fig.4 b	100 nM IAA	1.648
MF047 :: marR73 iadCDEFGHIJK2_site 2	fig.4 b	100 nM IAA	1.108
MF047 :: marR73 iadCDEFGHIJK2_site 2	fig.4 b	100 nM IAA	1.265
MF047 :: marR73 iadCDEFGHIJK2_site 2	fig.4 b	100 nM IAA	1.557
MF047 :: marR73 iadCDEFGHIJK2_site 2	fig.4 b	100 nM IAA	1.476
MF047 :: marR73 iadCDEFGHIJK2_site 2	fig.4 b	100 nM IAA	1.824
MF047 :: marR73 iadCDEFGHIJK2_site 2	fig.4 b	100 nM IAA	1.818
MF047 :: marR73 iadCDEFGHIJK2_site 2	fig.4 b	100 nM IAA	1.793
MF047 :: marR73 iadCDEFGHIJK2_site 2	fig.4 b	100 nM IAA	1.88
MF047 :: marR73 iadCDEFGHIJK2_site 2	fig.4 b	100 nM IAA	1.685
MF047 :: marR73 iadCDEFGHIJK2_site 2	fig.4 b	100 nM IAA	4.235
MF047 :: marR73 iadCDEFGHIJK2_site 2	fig.4 b	100 nM IAA	1.931
MF047 :: marR73 iadCDEFGHIJK2_site 2	fig.4 b	100 nM IAA	3.682
MF047 :: marR73 iadCDEFGHIJK2_site 2	fig.4 b	100 nM IAA	4.631
MF047 :: marR73 iadCDEFGHIJK2_site 2	fig.4 b	100 nM IAA	5.455
MF047 :: marR73 iadCDEFGHIJK2_site 2	fig.4 b	100 nM IAA	4.547
MF047 :: marR73 iadCDEFGHIJK2_site 2	fig.4 b	100 nM IAA	1.567
MF047 :: marR73 iadCDEFGHIJK2_site 2	fig.4 b	100 nM IAA	1.685
MF047 :: marR73 iadCDEFGHIJK2_site 2	fig.4 b	100 nM IAA	1.978
MF047 :: marR73 iadCDEFGHIJK2_site 2	fig.4 b	100 nM IAA	1.635
MF047 :: marR73 iadCDEFGHIJK2_site 2	fig.4 b	100 nM IAA	2.12
MF047 :: marR73 iadCDEFGHIJK2_site 2	fig.4 b	100 nM IAA	1.383
MF047 :: marR73 iadCDEFGHIJK2_site 2	fig.4 b	100 nM IAA	1.362
MF047 :: marR73 iadCDEFGHIJK2_site 2	fig.4 b	100 nM IAA	3
MF047 :: marR73 iadCDEFGHIJK2_site 2	fig.4 b	100 nM IAA	2.584
MF047 :: marR73 iadCDEFGHIJK2_site 2	fig.4 b	100 nM IAA	2.779
MF047 :: marR73 iadCDEFGHIJK2_site 2	fig.4 b	100 nM IAA	3.79
MF047 :: marR73 iadCDEFGHIJK2_site 2	fig.4 b	100 nM IAA	3.334
MF047 :: marR73 iadCDEFGHIJK2_site 2	fig.4 b	100 nM IAA	1.116
MF047 :: marR73 iadCDEFGHIJK2_site 2	fig.4 b	100 nM IAA	3.957
MF047 :: marR73 iadCDEFGHIJK2_site 2	fig.4 b	100 nM IAA	3.934
MF047 :: marR73 iadCDEFGHIJK2_site 2	fig.4 b	100 nM IAA	2.078
MF047 :: marR73 iadCDEFGHIJK2_site 2	fig.4 b	100 nM IAA	1.817
MF047 :: marR73 iadCDEFGHIJK2_site 2	fig.4 b	100 nM IAA	5.074
MF047 :: marR73 iadCDEFGHIJK2_site 2	fig.4 b	100 nM IAA	2.213
MF047 :: marR73 iadCDEFGHIJK2_site 2	fig.4 b	100 nM IAA	3.059
MF047 :: marR73 iadCDEFGHIJK2_site 3	fig.4 b	100 nM IAA	1.17
MF047 :: marR73 iadCDEFGHIJK2_site 3	fig.4 b	100 nM IAA	1.968
MF047 :: marR73 iadCDEFGHIJK2_site 3	fig.4 b	100 nM IAA	1.698
MF047 :: marR73 iadCDEFGHIJK2_site 3	fig.4 b	100 nM IAA	1.762
MF047 :: marR73 iadCDEFGHIJK2_site 3	fig.4 b	100 nM IAA	1.468
MF047 :: marR73 iadCDEFGHIJK2_site 3	fig.4 b	100 nM IAA	0.683
MF047 :: marR73 iadCDEFGHIJK2_site 3	fig.4 b	100 nM IAA	0.991
MF047 :: marR73 iadCDEFGHIJK2_site 3	fig.4 b	100 nM IAA	1.152
MF047 :: marR73 iadCDEFGHIJK2_site 3	fig.4 b	100 nM IAA	1.216
MF047 :: marR73 iadCDEFGHIJK2_site 3	fig.4 b	100 nM IAA	1.105
MF047 :: marR73 iadCDEFGHIJK2_site 3	fig.4 b	100 nM IAA	1.826
MF047 :: marR73 iadCDEFGHIJK2_site 3	fig.4 b	100 nM IAA	2.496
MF047 :: marR73 iadCDEFGHIJK2_site 3	fig.4 b	100 nM IAA	1.09
MF047 :: marR73 iadCDEFGHIJK2_site 3	fig.4 b	100 nM IAA	1.35
MF047 :: marR73 iadCDEFGHIJK2_site 3	fig.4 b	100 nM IAA	1.31
MF047 :: marR73 iadCDEFGHIJK2_site 3	fig.4 b	100 nM IAA	1.471
MF047 :: marR73 iadCDEFGHIJK2_site 3	fig.4 b	100 nM IAA	0.991
MF047 :: marR73 iadCDEFGHIJK2_site 3	fig.4 b	100 nM IAA	1.092
MF047 :: marR73 iadCDEFGHIJK2_site 3	fig.4 b	100 nM IAA	1.728
MF047 :: marR73 iadCDEFGHIJK2_site 3	fig.4 b	100 nM IAA	3.179
MF047 :: marR73 iadCDEFGHIJK2_site 3	fig.4 b	100 nM IAA	4.464
MF047 :: marR73 iadCDEFGHIJK2_site 3	fig.4 b	100 nM IAA	1.501
MF047 :: marR73 iadCDEFGHIJK2_site 3	fig.4 b	100 nM IAA	2.944
MF047 :: marR73 iadCDEFGHIJK2_site 3	fig.4 b	100 nM IAA	2.467
MF047 :: marR73 iadCDEFGHIJK2_site 3	fig.4 b	100 nM IAA	4.726
MF047 :: marR73 iadCDEFGHIJK2_site 3	fig.4 b	100 nM IAA	2.049
MF047 :: marR73 iadCDEFGHIJK2_site 3	fig.4 b	100 nM IAA	4.346
MF047 :: marR73 iadCDEFGHIJK2_site 3	fig.4 b	100 nM IAA	2.665
MF047 :: marR73 iadCDEFGHIJK2_site 3	fig.4 b	100 nM IAA	1.263
MF047 :: marR73 iadCDEFGHIJK2_site 3	fig.4 b	100 nM IAA	1.159
MF047 :: marR73 iadCDEFGHIJK2_site 3	fig.4 b	100 nM IAA	1.59
MF047 :: marR73 iadCDEFGHIJK2_site 3	fig.4 b	100 nM IAA	4.742
MF047 :: marR73 iadCDEFGHIJK2_site 3	fig.4 b	100 nM IAA	2.802
MF047 :: marR73 iadCDEFGHIJK2_site 3	fig.4 b	100 nM IAA	4.044
MF047 :: marR73 iadCDEFGHIJK2_site 3	fig.4 b	100 nM IAA	3.904
MF047 :: marR73 iadCDEFGHIJK2_site 3	fig.4 b	100 nM IAA	3.019
MF047 :: marR73 iadCDEFGHIJK2_site 3	fig.4 b	100 nM IAA	1.559
MF047 :: marR73 iadCDEFGHIJK2_site 3	fig.4 b	100 nM IAA	0.832
MF047 :: marR73 iadCDEFGHIJK2_site 3	fig.4 b	100 nM IAA	1.719
MF047 :: marR73 iadCDEFGHIJK2_site 3	fig.4 b	100 nM IAA	3.941
MF047 :: marR73 iadCDEFGHIJK2_site 3	fig.4 b	100 nM IAA	2.977
MF047 :: marR73 iadCDEFGHIJK2_site 3	fig.4 b	100 nM IAA	3.302
MF376	fig.4 b	100 nM IAA	2.908
MF376	fig.4 b	100 nM IAA	1.548
MF376	fig.4 b	100 nM IAA	2.179
MF376	fig.4 b	100 nM IAA	1.82
MF376	fig.4 b	100 nM IAA	1.202
MF376	fig.4 b	100 nM IAA	2.524
MF376	fig.4 b	100 nM IAA	1.783
MF376	fig.4 b	100 nM IAA	1.925
MF376	fig.4 b	100 nM IAA	1.78
MF376	fig.4 b	100 nM IAA	1.602
MF376	fig.4 b	100 nM IAA	1.881
MF376	fig.4 b	100 nM IAA	1.836
MF376	fig.4 b	100 nM IAA	1.207
MF376	fig.4 b	100 nM IAA	1.848
MF376	fig.4 b	100 nM IAA	1.835
MF376	fig.4 b	100 nM IAA	1.902
MF376	fig.4 b	100 nM IAA	1.924
MF376	fig.4 b	100 nM IAA	2.656
MF376	fig.4 b	100 nM IAA	1.921
MF376	fig.4 b	100 nM IAA	2.239
MF376	fig.4 b	100 nM IAA	2.551
MF376	fig.4 b	100 nM IAA	2.896
MF376	fig.4 b	100 nM IAA	2.827
MF376	fig.4 b	100 nM IAA	2.905
MF376	fig.4 b	100 nM IAA	2.63
MF376	fig.4 b	100 nM IAA	2.843
MF376 :: marR73 iadCDE	fig.4 b	100 nM IAA	6.278
MF376 :: marR73 iadCDE	fig.4 b	100 nM IAA	4.631
MF376 :: marR73 iadCDE	fig.4 b	100 nM IAA	4.719
MF376 :: marR73 iadCDE	fig.4 b	100 nM IAA	6.516
MF376 :: marR73 iadCDE	fig.4 b	100 nM IAA	5.149
MF376 :: marR73 iadCDE	fig.4 b	100 nM IAA	6.352
MF376 :: marR73 iadCDE	fig.4 b	100 nM IAA	6.145
MF376 :: marR73 iadCDE	fig.4 b	100 nM IAA	6.389
MF376 :: marR73 iadCDE	fig.4 b	100 nM IAA	5.728
MF376 :: marR73 iadCDE	fig.4 b	100 nM IAA	4.912
MF376 :: marR73 iadCDE	fig.4 b	100 nM IAA	5.761
MF376 :: marR73 iadCDE	fig.4 b	100 nM IAA	3.511
MF376 :: marR73 iadCDE	fig.4 b	100 nM IAA	6.413
MF376 :: marR73 iadCDE	fig.4 b	100 nM IAA	5.475
MF376 :: marR73 iadCDE	fig.4 b	100 nM IAA	5.702
MF376 :: marR73 iadCDE	fig.4 b	100 nM IAA	4.945
MF376 :: marR73 iadCDE	fig.4 b	100 nM IAA	5.147
MF376 :: marR73 iadCDE	fig.4 b	100 nM IAA	2.868
MF376 :: marR73 iadCDE	fig.4 b	100 nM IAA	4.701
MF376 :: marR73 iadCDE	fig.4 b	100 nM IAA	2.644
MF376 :: marR73 iadCDE	fig.4 b	100 nM IAA	5.793
MF376 :: marR73 iadCDE	fig.4 b	100 nM IAA	4.578
MF376 :: marR73 iadCDE	fig.4 b	100 nM IAA	4.771
MF376 :: marR73 iadCDE	fig.4 b	100 nM IAA	4.845
MF376 :: marR73 iadCDE	fig.4 b	100 nM IAA	3.094
MF376 :: marR73 iadCDE	fig.4 b	100 nM IAA	4.951
MF376 :: marR73 iadCDE	fig.4 b	100 nM IAA	5.361
MF376 :: marR73 iadCDE	fig.4 b	100 nM IAA	4.448
[truncated: 3,548 more rows]

## Sheet: Supp. Table 4
# Supplementary Table 4. All IAA degradation data used in this study.
treatment	OD530 replicate 1	OD530 replicate 2	hour (h)	Figure
NB	1.19	1.01	0	fig.3 a
NB	1.175	0.965	2	fig.3 a
NB	1.155	0.942	4	fig.3 a
NB	1.176	0.945	6	fig.3 a
NB	1.167	0.948	8	fig.3 a
NB	1.134	0.919	10	fig.3 a
NB	1.168	0.936	12	fig.3 a
CL014	1.19	1.01	0	fig.3 a
CL014	0.823	0.786	2	fig.3 a
CL014	0.715	0.651	4	fig.3 a
CL014	0.324	0.229	6	fig.3 a
CL014	0.048	0.046	8	fig.3 a
CL014	0.048	0.048	10	fig.3 a
CL014	0.054	0.042	12	fig.3 a
ΔHS33	1.19	1.01	0	fig.3 a
ΔHS33	0.905	1.078	2	fig.3 a
ΔHS33	0.872	1.024	4	fig.3 a
ΔHS33	0.868	1.067	6	fig.3 a
ΔHS33	0.869	1.059	8	fig.3 a
ΔHS33	0.843	1.026	10	fig.3 a
ΔHS33	0.841	1.045	12	fig.3 a
ΔHS33 :: marR73 iadCDE	1.19	1.01	0	fig.3 a
ΔHS33 :: marR73 iadCDE	0.742	0.658	2	fig.3 a
ΔHS33 :: marR73 iadCDE	0.445	0.292	4	fig.3 a
ΔHS33 :: marR73 iadCDE	0.057	0.05	6	fig.3 a
ΔHS33 :: marR73 iadCDE	0.051	0.049	8	fig.3 a
ΔHS33 :: marR73 iadCDE	0.046	0.045	10	fig.3 a
ΔHS33 :: marR73 iadCDE	0.041	0.041	12	fig.3 a
ΔHS33 :: marR73 iadCDEFGHIJK2	1.19	1.01	0	fig.3 a
ΔHS33 :: marR73 iadCDEFGHIJK2	0.614	0.728	2	fig.3 a
ΔHS33 :: marR73 iadCDEFGHIJK2	0.16	0.306	4	fig.3 a
ΔHS33 :: marR73 iadCDEFGHIJK2	0.05	0.051	6	fig.3 a
ΔHS33 :: marR73 iadCDEFGHIJK2	0.051	0.052	8	fig.3 a
ΔHS33 :: marR73 iadCDEFGHIJK2	0.05	0.053	10	fig.3 a
ΔHS33 :: marR73 iadCDEFGHIJK2	0.043	0.052	12	fig.3 a
MF047	1.001	1.001	0	fig.4 a
MF047	1.005	1.005	4	fig.4 a
MF047	1.019	1.011	8	fig.4 a
MF047	1.009	1.001	12	fig.4 a
MF047	1.077	1.053	24	fig.4 a
MF047 :: marR73 iadCDE_site 1	1.001	1.001	0	fig.4 a
MF047 :: marR73 iadCDE_site 1	0.994	1.003	4	fig.4 a
MF047 :: marR73 iadCDE_site 1	0.529	0.554	8	fig.4 a
MF047 :: marR73 iadCDE_site 1	0.055	0.058	12	fig.4 a
MF047 :: marR73 iadCDE_site 1	0.06	0.056	24	fig.4 a
MF047 :: marR73 iadCDE_site 2	1.001	1.001	0	fig.4 a
MF047 :: marR73 iadCDE_site 2	1.041	1.047	4	fig.4 a
MF047 :: marR73 iadCDE_site 2	0.66	0.649	8	fig.4 a
MF047 :: marR73 iadCDE_site 2	0.058	0.057	12	fig.4 a
MF047 :: marR73 iadCDE_site 2	0.058	0.059	24	fig.4 a
MF047 :: marR73 iadCDE_site 3	1.001	1.001	0	fig.4 a
MF047 :: marR73 iadCDE_site 3	1.048	1.042	4	fig.4 a
MF047 :: marR73 iadCDE_site 3	0.874	0.89	8	fig.4 a
MF047 :: marR73 iadCDE_site 3	0.551	0.595	12	fig.4 a
MF047 :: marR73 iadCDE_site 3	0.059	0.062	24	fig.4 a
MF047 :: marR73 iadCDEFGHIJK2_site 1	1.001	1.001	0	fig.4 a
MF047 :: marR73 iadCDEFGHIJK2_site 1	1.034	1.037	4	fig.4 a
MF047 :: marR73 iadCDEFGHIJK2_site 1	0.562	0.471	8	fig.4 a
MF047 :: marR73 iadCDEFGHIJK2_site 1	0.057	0.057	12	fig.4 a
MF047 :: marR73 iadCDEFGHIJK2_site 1	0.059	0.057	24	fig.4 a
MF047 :: marR73 iadCDEFGHIJK2_site 2	1.001	1.001	0	fig.4 a
MF047 :: marR73 iadCDEFGHIJK2_site 2	1.027	1.014	4	fig.4 a
MF047 :: marR73 iadCDEFGHIJK2_site 2	0.708	0.678	8	fig.4 a
MF047 :: marR73 iadCDEFGHIJK2_site 2	0.058	0.057	12	fig.4 a
MF047 :: marR73 iadCDEFGHIJK2_site 2	0.058	0.058	24	fig.4 a
MF047 :: marR73 iadCDEFGHIJK2_site 3	1.001	1.001	0	fig.4 a
MF047 :: marR73 iadCDEFGHIJK2_site 3	1.018	1.029	4	fig.4 a
MF047 :: marR73 iadCDEFGHIJK2_site 3	0.932	0.937	8	fig.4 a
MF047 :: marR73 iadCDEFGHIJK2_site 3	0.662	0.653	12	fig.4 a
MF047 :: marR73 iadCDEFGHIJK2_site 3	0.061	0.062	24	fig.4 a
NB	1.19	1.01	0	fig.4 a
NB	1.175	0.965	2	fig.4 a
NB	1.155	0.942	4	fig.4 a
NB	1.176	0.945	6	fig.4 a
NB	1.167	0.948	8	fig.4 a
NB	1.134	0.919	10	fig.4 a
NB	1.168	0.936	12	fig.4 a
CL014	1.19	1.01	0	fig.4 a
CL014	0.823	0.786	2	fig.4 a
CL014	0.715	0.651	4	fig.4 a
CL014	0.324	0.229	6	fig.4 a
CL014	0.048	0.046	8	fig.4 a
CL014	0.048	0.048	10	fig.4 a
CL014	0.054	0.042	12	fig.4 a
MF376	1.19	1.01	0	fig.4 a
MF376	0.872	0.872	2	fig.4 a
MF376	0.884	0.884	4	fig.4 a
MF376	0.875	0.875	6	fig.4 a
MF376	0.861	0.861	8	fig.4 a
MF376	0.848	0.848	10	fig.4 a
MF376	0.844	0.844	12	fig.4 a
MF376 :: marR73 iadCDE	1.19	1.01	0	fig.4 a
MF376 :: marR73 iadCDE	0.151	0.197	2	fig.4 a
MF376 :: marR73 iadCDE	0.044	0.051	4	fig.4 a
MF376 :: marR73 iadCDE	0.047	0.042	6	fig.4 a
MF376 :: marR73 iadCDE	0.044	0.043	8	fig.4 a
MF376 :: marR73 iadCDE	0.046	0.049	10	fig.4 a
MF376 :: marR73 iadCDE	0.045	0.046	12	fig.4 a
MF376 :: marR73 iadCDEFGHIJK2	1.19	1.01	0	fig.4 a
MF376 :: marR73 iadCDEFGHIJK2	0.069	0.072	2	fig.4 a
MF376 :: marR73 iadCDEFGHIJK2	0.04	0.042	4	fig.4 a
MF376 :: marR73 iadCDEFGHIJK2	0.042	0.042	6	fig.4 a
MF376 :: marR73 iadCDEFGHIJK2	0.043	0.043	8	fig.4 a
MF376 :: marR73 iadCDEFGHIJK2	0.043	0.043	10	fig.4 a
MF376 :: marR73 iadCDEFGHIJK2	0.045	0.041	12	fig.4 a

## Sheet: Supp. Table 5
# Supplementary Table 5. Relevant refinement statistics of IadDE crystal structure (PDB: 9O71).
Protein complex	IadDE (Rhombohedral)
Data collection
Space group		H3
Cell dimensions		Hexagonal setting
	a,b,c (Å)	130.5, 130.5, 101.3
	a,b,g (o)	90., 90., 120.
Resolution (Å)		34. - 1.28 (1.35 - 1.28) a
Rmerge		0.074 (1.52)
I/s(I)		11.8 (1.2)
Completeness (%)		100. (100.)
Redundancy		6.9 (6.8)
Refinement
Resolution		33.8 - 1.28
No. reflections		165798
Rwork/Rfree		0.152/0.169
No. atoms
	Protein	4974
	Ligand/ion	9
	Water	777
B factors (Å2)
	Protein	19.3
	Ligand/ion	18.2
	Water	30.4
R.M.S. Deviations
	Bond Lengths (Å)	0.009
	Bond Angles (o)	1.119

## Sheet: Supp. Table 6
# Supplementary Table 6. Relative abundance of each genus in the SynCom based on 16S rRNA amplicon sequencing.
Sample	Genus	Abundance	plant	batch	repetition
ΔHS33	Acinetobacter	0	Arabidopsis	B1	P1
ΔHS33	Acinetobacter	0	Arabidopsis	B1	P2
ΔHS33	Acinetobacter	0	Arabidopsis	B1	P3
ΔHS33	Acinetobacter	0	Arabidopsis	B1	P4
ΔHS33	Acinetobacter	0	Arabidopsis	B2	P1
ΔHS33	Acinetobacter	0	Arabidopsis	B2	P2
ΔHS33	Acinetobacter	0	Arabidopsis	B2	P3
ΔHS33	Acinetobacter	0	Arabidopsis	B2	P4
CL014	Acinetobacter	0	Arabidopsis	B1	P1
CL014	Acinetobacter	0	Arabidopsis	B1	P2
CL014	Acinetobacter	0	Arabidopsis	B1	P3
CL014	Acinetobacter	0	Arabidopsis	B1	P4
CL014	Acinetobacter	0	Arabidopsis	B2	P1
CL014	Acinetobacter	0	Arabidopsis	B2	P2
CL014	Acinetobacter	0	Arabidopsis	B2	P3
CL014	Acinetobacter	0	Arabidopsis	B2	P4
MF047	Acinetobacter	0	Arabidopsis	B1	P1
MF047	Acinetobacter	0	Arabidopsis	B1	P2
MF047	Acinetobacter	0	Arabidopsis	B1	P3
MF047	Acinetobacter	0	Arabidopsis	B1	P4
MF047	Acinetobacter	0	Arabidopsis	B2	P1
MF047	Acinetobacter	0	Arabidopsis	B2	P2
MF047	Acinetobacter	0	Arabidopsis	B2	P3
MF047	Acinetobacter	0	Arabidopsis	B2	P4
MF376	Acinetobacter	0	Arabidopsis	B1	P1
MF376	Acinetobacter	0	Arabidopsis	B1	P2
MF376	Acinetobacter	0	Arabidopsis	B1	P3
MF376	Acinetobacter	0	Arabidopsis	B1	P4
MF376	Acinetobacter	0	Arabidopsis	B2	P1
MF376	Acinetobacter	0	Arabidopsis	B2	P2
MF376	Acinetobacter	0	Arabidopsis	B2	P3
SynCom32	Acinetobacter	0	Arabidopsis	B1	P1
SynCom32	Acinetobacter	0	Arabidopsis	B1	P2
SynCom32	Acinetobacter	0	Arabidopsis	B1	P3
SynCom32	Acinetobacter	0	Arabidopsis	B1	P4
SynCom32	Acinetobacter	0	Arabidopsis	B1	P5
SynCom32	Acinetobacter	0	Arabidopsis	B2	P1
SynCom32	Acinetobacter	0	Arabidopsis	B2	P2
SynCom32	Acinetobacter	0	Arabidopsis	B2	P3
SynCom32	Acinetobacter	0	Arabidopsis	B2	P4
ΔHS33 :: marR73 iadCDE	Acinetobacter	0	Arabidopsis	B1	P1
ΔHS33 :: marR73 iadCDE	Acinetobacter	0	Arabidopsis	B1	P2
ΔHS33 :: marR73 iadCDE	Acinetobacter	0	Arabidopsis	B1	P3
ΔHS33 :: marR73 iadCDE	Acinetobacter	0	Arabidopsis	B1	P4
ΔHS33 :: marR73 iadCDE	Acinetobacter	0	Arabidopsis	B2	P1
ΔHS33 :: marR73 iadCDE	Acinetobacter	0	Arabidopsis	B2	P2
ΔHS33 :: marR73 iadCDE	Acinetobacter	0	Arabidopsis	B2	P3
ΔHS33 :: marR73 iadCDE	Acinetobacter	0	Arabidopsis	B2	P4
ΔHS33 :: marR73 iadCDEFGHIJK2	Acinetobacter	0	Arabidopsis	B1	P1
ΔHS33 :: marR73 iadCDEFGHIJK2	Acinetobacter	0	Arabidopsis	B1	P2
ΔHS33 :: marR73 iadCDEFGHIJK2	Acinetobacter	0	Arabidopsis	B1	P3
ΔHS33 :: marR73 iadCDEFGHIJK2	Acinetobacter	0	Arabidopsis	B1	P4
ΔHS33 :: marR73 iadCDEFGHIJK2	Acinetobacter	0	Arabidopsis	B2	P1
ΔHS33 :: marR73 iadCDEFGHIJK2	Acinetobacter	0	Arabidopsis	B2	P2
ΔHS33 :: marR73 iadCDEFGHIJK2	Acinetobacter	0	Arabidopsis	B2	P3
MF047 :: marR73 iadCDE_site 1	Acinetobacter	0	Arabidopsis	B1	P1
MF047 :: marR73 iadCDE_site 1	Acinetobacter	0	Arabidopsis	B1	P2
MF047 :: marR73 iadCDE_site 1	Acinetobacter	0	Arabidopsis	B1	P3
MF047 :: marR73 iadCDE_site 1	Acinetobacter	0	Arabidopsis	B1	P4
MF047 :: marR73 iadCDE_site 1	Acinetobacter	0	Arabidopsis	B2	P1
MF047 :: marR73 iadCDE_site 1	Acinetobacter	0	Arabidopsis	B2	P2
MF047 :: marR73 iadCDE_site 1	Acinetobacter	0	Arabidopsis	B2	P3
MF047 :: marR73 iadCDE_site 1	Acinetobacter	0	Arabidopsis	B2	P4
MF376 :: marR73 iadCDE	Acinetobacter	0	Arabidopsis	B1	P1
MF376 :: marR73 iadCDE	Acinetobacter	0	Arabidopsis	B1	P2
MF376 :: marR73 iadCDE	Acinetobacter	0	Arabidopsis	B1	P3
MF376 :: marR73 iadCDE	Acinetobacter	0	Arabidopsis	B1	P4
MF376 :: marR73 iadCDE	Acinetobacter	0	Arabidopsis	B2	P1
MF376 :: marR73 iadCDE	Acinetobacter	0	Arabidopsis	B2	P2
MF376 :: marR73 iadCDE	Acinetobacter	0	Arabidopsis	B2	P3
MF376 :: marR73 iadCDE	Acinetobacter	0	Arabidopsis	B2	P4
MF047 :: marR73 iadCDEFGHIJK2_site 1	Acinetobacter	0	Arabidopsis	B1	P1
MF047 :: marR73 iadCDEFGHIJK2_site 1	Acinetobacter	0	Arabidopsis	B1	P2
MF047 :: marR73 iadCDEFGHIJK2_site 1	Acinetobacter	0	Arabidopsis	B1	P3
MF047 :: marR73 iadCDEFGHIJK2_site 1	Acinetobacter	0	Arabidopsis	B1	P4
MF047 :: marR73 iadCDEFGHIJK2_site 1	Acinetobacter	0	Arabidopsis	B2	P1
MF047 :: marR73 iadCDEFGHIJK2_site 1	Acinetobacter	0	Arabidopsis	B2	P2
MF047 :: marR73 iadCDEFGHIJK2_site 1	Acinetobacter	0	Arabidopsis	B2	P3
MF047 :: marR73 iadCDEFGHIJK2_site 1	Acinetobacter	0	Arabidopsis	B2	P4
MF376 :: marR73 iadCDEFGHIJK2	Acinetobacter	0	Arabidopsis	B1	P1
MF376 :: marR73 iadCDEFGHIJK2	Acinetobacter	0	Arabidopsis	B1	P2
MF376 :: marR73 iadCDEFGHIJK2	Acinetobacter	0	Arabidopsis	B1	P3
MF376 :: marR73 iadCDEFGHIJK2	Acinetobacter	0	Arabidopsis	B1	P4
MF376 :: marR73 iadCDEFGHIJK2	Acinetobacter	0	Arabidopsis	B2	P1
MF376 :: marR73 iadCDEFGHIJK2	Acinetobacter	0	Arabidopsis	B2	P2
MF376 :: marR73 iadCDEFGHIJK2	Acinetobacter	0	Arabidopsis	B2	P3
MF376 :: marR73 iadCDEFGHIJK2	Acinetobacter	0	Arabidopsis	B2	P4
ΔHS33	Acinetobacter	0.000119605	Medicago	B1	P1
ΔHS33	Acinetobacter	0	Medicago	B1	P2
ΔHS33	Acinetobacter	0	Medicago	B1	P3
ΔHS33	Acinetobacter	0	Medicago	B1	P4
ΔHS33	Acinetobacter	0.00018162	Medicago	B2	P1
ΔHS33	Acinetobacter	0.000132512	Medicago	B2	P2
ΔHS33	Acinetobacter	0.000254564	Medicago	B2	P3
ΔHS33	Acinetobacter	0	Medicago	B2	P4
CL014	Acinetobacter	0	Medicago	B1	P1
CL014	Acinetobacter	0	Medicago	B1	P2
CL014	Acinetobacter	0	Medicago	B1	P3
CL014	Acinetobacter	0	Medicago	B1	P4
CL014	Acinetobacter	0.000371989	Medicago	B2	P1
CL014	Acinetobacter	0.000611143	Medicago	B2	P2
CL014	Acinetobacter	0.00034904	Medicago	B2	P3
MF047	Acinetobacter	0	Medicago	B1	P1
MF047	Acinetobacter	0	Medicago	B1	P2
MF047	Acinetobacter	0	Medicago	B1	P3
MF047	Acinetobacter	0	Medicago	B1	P4
MF047	Acinetobacter	0	Medicago	B2	P1
MF047	Acinetobacter	0	Medicago	B2	P2
MF047	Acinetobacter	0	Medicago	B2	P3
MF047	Acinetobacter	0	Medicago	B2	P4
MF376	Acinetobacter	0	Medicago	B1	P1
MF376	Acinetobacter	0	Medicago	B1	P2
MF376	Acinetobacter	0	Medicago	B1	P3
MF376	Acinetobacter	0	Medicago	B1	P4
MF376	Acinetobacter	0	Medicago	B2	P1
MF376	Acinetobacter	0.000332019	Medicago	B2	P2
MF376	Acinetobacter	0	Medicago	B2	P3
MF376	Acinetobacter	0.000192345	Medicago	B2	P4
SynCom32	Acinetobacter	0	Medicago	B1	P1
SynCom32	Acinetobacter	0.000177904	Medicago	B1	P2
SynCom32	Acinetobacter	0	Medicago	B1	P3
SynCom32	Acinetobacter	0.00016974	Medicago	B1	P4
SynCom32	Acinetobacter	0	Medicago	B1	P5
SynCom32	Acinetobacter	0.000285898	Medicago	B2	P1
SynCom32	Acinetobacter	0	Medicago	B2	P2
SynCom32	Acinetobacter	0	Medicago	B2	P3
SynCom32	Acinetobacter	0	Medicago	B2	P4
ΔHS33 :: marR73 iadCDE	Acinetobacter	0	Medicago	B1	P1
ΔHS33 :: marR73 iadCDE	Acinetobacter	0	Medicago	B1	P2
ΔHS33 :: marR73 iadCDE	Acinetobacter	0	Medicago	B1	P3
ΔHS33 :: marR73 iadCDE	Acinetobacter	0	Medicago	B1	P4
ΔHS33 :: marR73 iadCDE	Acinetobacter	0.000249711	Medicago	B2	P1
ΔHS33 :: marR73 iadCDE	Acinetobacter	0.000337041	Medicago	B2	P2
ΔHS33 :: marR73 iadCDE	Acinetobacter	0.000186968	Medicago	B2	P3
ΔHS33 :: marR73 iadCDE	Acinetobacter	0.00031468	Medicago	B2	P4
ΔHS33 :: marR73 iadCDEFGHIJK2	Acinetobacter	0	Medicago	B1	P1
ΔHS33 :: marR73 iadCDEFGHIJK2	Acinetobacter	0	Medicago	B1	P2
ΔHS33 :: marR73 iadCDEFGHIJK2	Acinetobacter	0	Medicago	B1	P3
ΔHS33 :: marR73 iadCDEFGHIJK2	Acinetobacter	0	Medicago	B1	P4
ΔHS33 :: marR73 iadCDEFGHIJK2	Acinetobacter	0	Medicago	B2	P1
ΔHS33 :: marR73 iadCDEFGHIJK2	Acinetobacter	0	Medicago	B2	P2
ΔHS33 :: marR73 iadCDEFGHIJK2	Acinetobacter	0	Medicago	B2	P3
ΔHS33 :: marR73 iadCDEFGHIJK2	Acinetobacter	0	Medicago	B2	P4
MF047 :: marR73 iadCDE_site 1	Acinetobacter	0.00017855	Medicago	B1	P1
MF047 :: marR73 iadCDE_site 1	Acinetobacter	0	Medicago	B1	P2
MF047 :: marR73 iadCDE_site 1	Acinetobacter	0	Medicago	B1	P3
MF047 :: marR73 iadCDE_site 1	Acinetobacter	0	Medicago	B1	P4
MF047 :: marR73 iadCDE_site 1	Acinetobacter	0	Medicago	B2	P1
MF047 :: marR73 iadCDE_site 1	Acinetobacter	0.000175089	Medicago	B2	P2
MF047 :: marR73 iadCDE_site 1	Acinetobacter	0.000312422	Medicago	B2	P3
MF047 :: marR73 iadCDE_site 1	Acinetobacter	0.000303767	Medicago	B2	P4
MF376 :: marR73 iadCDE	Acinetobacter	0	Medicago	B1	P1
MF376 :: marR73 iadCDE	Acinetobacter	0	Medicago	B1	P2
MF376 :: marR73 iadCDE	Acinetobacter	0	Medicago	B1	P3
MF376 :: marR73 iadCDE	Acinetobacter	0	Medicago	B1	P4
MF376 :: marR73 iadCDE	Acinetobacter	0.000387197	Medicago	B2	P1
MF376 :: marR73 iadCDE	Acinetobacter	0	Medicago	B2	P2
MF376 :: marR73 iadCDE	Acinetobacter	0	Medicago	B2	P3
MF376 :: marR73 iadCDE	Acinetobacter	0	Medicago	B2	P4
MF047 :: marR73 iadCDEFGHIJK2_site 1	Acinetobacter	0	Medicago	B1	P1
MF047 :: marR73 iadCDEFGHIJK2_site 1	Acinetobacter	0	Medicago	B1	P2
MF047 :: marR73 iadCDEFGHIJK2_site 1	Acinetobacter	0.000248988	Medicago	B1	P3
MF047 :: marR73 iadCDEFGHIJK2_site 1	Acinetobacter	0	Medicago	B1	P4
MF047 :: marR73 iadCDEFGHIJK2_site 1	Acinetobacter	0.000304657	Medicago	B2	P1
MF047 :: marR73 iadCDEFGHIJK2_site 1	Acinetobacter	0	Medicago	B2	P2
MF047 :: marR73 iadCDEFGHIJK2_site 1	Acinetobacter	0	Medicago	B2	P3
MF047 :: marR73 iadCDEFGHIJK2_site 1	Acinetobacter	0	Medicago	B2	P4
MF376 :: marR73 iadCDEFGHIJK2	Acinetobacter	0	Medicago	B1	P1
MF376 :: marR73 iadCDEFGHIJK2	Acinetobacter	0	Medicago	B1	P2
MF376 :: marR73 iadCDEFGHIJK2	Acinetobacter	0	Medicago	B1	P3
MF376 :: marR73 iadCDEFGHIJK2	Acinetobacter	4.076807044722573e-05	Medicago	B1	P4
MF376 :: marR73 iadCDEFGHIJK2	Acinetobacter	0	Medicago	B2	P1
MF376 :: marR73 iadCDEFGHIJK2	Acinetobacter	8.729431277552268e-05	Medicago	B2	P2
input	Acinetobacter	0	input	B1	P1
input	Acinetobacter	0	input	B2	P1
ΔHS33	Agrobacterium	0.0126759	Arabidopsis	B1	P1
ΔHS33	Agrobacterium	0.0110704	Arabidopsis	B1	P2
ΔHS33	Agrobacterium	0.0196763	Arabidopsis	B1	P3
ΔHS33	Agrobacterium	0.022685	Arabidopsis	B1	P4
ΔHS33	Agrobacterium	0.0121768	Arabidopsis	B2	P1
ΔHS33	Agrobacterium	0.0165513	Arabidopsis	B2	P2
ΔHS33	Agrobacterium	0.0143385	Arabidopsis	B2	P3
ΔHS33	Agrobacterium	0.0292575	Arabidopsis	B2	P4
CL014	Agrobacterium	0.0159959	Arabidopsis	B1	P1
CL014	Agrobacterium	0.0201183	Arabidopsis	B1	P2
CL014	Agrobacterium	0.0194993	Arabidopsis	B1	P3
CL014	Agrobacterium	0.0089147	Arabidopsis	B1	P4
CL014	Agrobacterium	0.013096	Arabidopsis	B2	P1
CL014	Agrobacterium	0.014478	Arabidopsis	B2	P2
CL014	Agrobacterium	0.0113426	Arabidopsis	B2	P3
CL014	Agrobacterium	0.0110672	Arabidopsis	B2	P4
MF047	Agrobacterium	0.0137296	Arabidopsis	B1	P1
MF047	Agrobacterium	0.015582	Arabidopsis	B1	P2
MF047	Agrobacterium	0.0235208	Arabidopsis	B1	P3
MF047	Agrobacterium	0.0129364	Arabidopsis	B1	P4
MF047	Agrobacterium	0.00830406	Arabidopsis	B2	P1
MF047	Agrobacterium	0.0101756	Arabidopsis	B2	P2
MF047	Agrobacterium	0.0185538	Arabidopsis	B2	P3
MF047	Agrobacterium	0.0201058	Arabidopsis	B2	P4
MF376	Agrobacterium	0.00919008	Arabidopsis	B1	P1
MF376	Agrobacterium	0.00601103	Arabidopsis	B1	P2
MF376	Agrobacterium	0.00911941	Arabidopsis	B1	P3
MF376	Agrobacterium	0.00943396	Arabidopsis	B1	P4
MF376	Agrobacterium	0.00574603	Arabidopsis	B2	P1
MF376	Agrobacterium	0.01054	Arabidopsis	B2	P2
MF376	Agrobacterium	0.0091698	Arabidopsis	B2	P3
SynCom32	Agrobacterium	0.0105768	Arabidopsis	B1	P1
SynCom32	Agrobacterium	0.0095632	Arabidopsis	B1	P2
SynCom32	Agrobacterium	0.00915247	Arabidopsis	B1	P3
SynCom32	Agrobacterium	0.00984977	Arabidopsis	B1	P4
SynCom32	Agrobacterium	0.00748445	Arabidopsis	B1	P5
SynCom32	Agrobacterium	0.00928353	Arabidopsis	B2	P1
SynCom32	Agrobacterium	0.0123826	Arabidopsis	B2	P2
SynCom32	Agrobacterium	0.0079763	Arabidopsis	B2	P3
SynCom32	Agrobacterium	0.00566884	Arabidopsis	B2	P4
ΔHS33 :: marR73 iadCDE	Agrobacterium	0.00729389	Arabidopsis	B1	P1
ΔHS33 :: marR73 iadCDE	Agrobacterium	0.0220487	Arabidopsis	B1	P2
ΔHS33 :: marR73 iadCDE	Agrobacterium	0.0260977	Arabidopsis	B1	P3
ΔHS33 :: marR73 iadCDE	Agrobacterium	0.0199354	Arabidopsis	B1	P4
ΔHS33 :: marR73 iadCDE	Agrobacterium	0.0148007	Arabidopsis	B2	P1
ΔHS33 :: marR73 iadCDE	Agrobacterium	0.0166679	Arabidopsis	B2	P2
ΔHS33 :: marR73 iadCDE	Agrobacterium	0.00377276	Arabidopsis	B2	P3
ΔHS33 :: marR73 iadCDE	Agrobacterium	0.00398528	Arabidopsis	B2	P4
ΔHS33 :: marR73 iadCDEFGHIJK2	Agrobacterium	0.0149176	Arabidopsis	B1	P1
ΔHS33 :: marR73 iadCDEFGHIJK2	Agrobacterium	0.0203438	Arabidopsis	B1	P2
ΔHS33 :: marR73 iadCDEFGHIJK2	Agrobacterium	0.0284686	Arabidopsis	B1	P3
ΔHS33 :: marR73 iadCDEFGHIJK2	Agrobacterium	0.0363519	Arabidopsis	B1	P4
ΔHS33 :: marR73 iadCDEFGHIJK2	Agrobacterium	0.0128344	Arabidopsis	B2	P1
ΔHS33 :: marR73 iadCDEFGHIJK2	Agrobacterium	0.0126932	Arabidopsis	B2	P2
ΔHS33 :: marR73 iadCDEFGHIJK2	Agrobacterium	0.0122513	Arabidopsis	B2	P3
MF047 :: marR73 iadCDE_site 1	Agrobacterium	0.0096637	Arabidopsis	B1	P1
MF047 :: marR73 iadCDE_site 1	Agrobacterium	0.0119237	Arabidopsis	B1	P2
MF047 :: marR73 iadCDE_site 1	Agrobacterium	0.0108781	Arabidopsis	B1	P3
MF047 :: marR73 iadCDE_site 1	Agrobacterium	0.0108411	Arabidopsis	B1	P4
MF047 :: marR73 iadCDE_site 1	Agrobacterium	0.0168276	Arabidopsis	B2	P1
MF047 :: marR73 iadCDE_site 1	Agrobacterium	0.0161277	Arabidopsis	B2	P2
MF047 :: marR73 iadCDE_site 1	Agrobacterium	0.0162862	Arabidopsis	B2	P3
MF047 :: marR73 iadCDE_site 1	Agrobacterium	0.0188531	Arabidopsis	B2	P4
MF376 :: marR73 iadCDE	Agrobacterium	0.0136319	Arabidopsis	B1	P1
MF376 :: marR73 iadCDE	Agrobacterium	0.00509698	Arabidopsis	B1	P2
MF376 :: marR73 iadCDE	Agrobacterium	0.00782155	Arabidopsis	B1	P3
MF376 :: marR73 iadCDE	Agrobacterium	0.00700152	Arabidopsis	B1	P4
MF376 :: marR73 iadCDE	Agrobacterium	0.0078329	Arabidopsis	B2	P1
MF376 :: marR73 iadCDE	Agrobacterium	0.011487	Arabidopsis	B2	P2
MF376 :: marR73 iadCDE	Agrobacterium	0.00740656	Arabidopsis	B2	P3
MF376 :: marR73 iadCDE	Agrobacterium	0.00802128	Arabidopsis	B2	P4
MF047 :: marR73 iadCDEFGHIJK2_site 1	Agrobacterium	0.00955973	Arabidopsis	B1	P1
MF047 :: marR73 iadCDEFGHIJK2_site 1	Agrobacterium	0.0141001	Arabidopsis	B1	P2
MF047 :: marR73 iadCDEFGHIJK2_site 1	Agrobacterium	0.0172121	Arabidopsis	B1	P3
MF047 :: marR73 iadCDEFGHIJK2_site 1	Agrobacterium	0.0190419	Arabidopsis	B1	P4
MF047 :: marR73 iadCDEFGHIJK2_site 1	Agrobacterium	0.00273488	Arabidopsis	B2	P1
MF047 :: marR73 iadCDEFGHIJK2_site 1	Agrobacterium	0.0029506	Arabidopsis	B2	P2
MF047 :: marR73 iadCDEFGHIJK2_site 1	Agrobacterium	0.0094975	Arabidopsis	B2	P3
MF047 :: marR73 iadCDEFGHIJK2_site 1	Agrobacterium	0.0108767	Arabidopsis	B2	P4
MF376 :: marR73 iadCDEFGHIJK2	Agrobacterium	0.00720797	Arabidopsis	B1	P1
MF376 :: marR73 iadCDEFGHIJK2	Agrobacterium	0.0071588	Arabidopsis	B1	P2
MF376 :: marR73 iadCDEFGHIJK2	Agrobacterium	0.00789853	Arabidopsis	B1	P3
MF376 :: marR73 iadCDEFGHIJK2	Agrobacterium	0.00715088	Arabidopsis	B1	P4
MF376 :: marR73 iadCDEFGHIJK2	Agrobacterium	0.0122191	Arabidopsis	B2	P1
MF376 :: marR73 iadCDEFGHIJK2	Agrobacterium	0.00976655	Arabidopsis	B2	P2
MF376 :: marR73 iadCDEFGHIJK2	Agrobacterium	0.00719315	Arabidopsis	B2	P3
MF376 :: marR73 iadCDEFGHIJK2	Agrobacterium	0.00590575	Arabidopsis	B2	P4
ΔHS33	Agrobacterium	0.00590053	Medicago	B1	P1
ΔHS33	Agrobacterium	0.00868737	Medicago	B1	P2
ΔHS33	Agrobacterium	0.00384542	Medicago	B1	P3
ΔHS33	Agrobacterium	0.00576384	Medicago	B1	P4
ΔHS33	Agrobacterium	0.00493401	Medicago	B2	P1
ΔHS33	Agrobacterium	0.00702312	Medicago	B2	P2
ΔHS33	Agrobacterium	0.0110553	Medicago	B2	P3
ΔHS33	Agrobacterium	0.00904468	Medicago	B2	P4
CL014	Agrobacterium	0.00617814	Medicago	B1	P1
CL014	Agrobacterium	0.00742087	Medicago	B1	P2
CL014	Agrobacterium	0.00919003	Medicago	B1	P3
CL014	Agrobacterium	0.00723268	Medicago	B1	P4
CL014	Agrobacterium	0.0105087	Medicago	B2	P1
CL014	Agrobacterium	0.0190133	Medicago	B2	P2
CL014	Agrobacterium	0.0175789	Medicago	B2	P3
MF047	Agrobacterium	0.0206141	Medicago	B1	P1
MF047	Agrobacterium	0.00801603	Medicago	B1	P2
MF047	Agrobacterium	0.0143369	Medicago	B1	P3
MF047	Agrobacterium	0.00788997	Medicago	B1	P4
MF047	Agrobacterium	0.0132214	Medicago	B2	P1
MF047	Agrobacterium	0.00852087	Medicago	B2	P2
MF047	Agrobacterium	0.0118778	Medicago	B2	P3
MF047	Agrobacterium	0.0121464	Medicago	B2	P4
MF376	Agrobacterium	0.00500116	Medicago	B1	P1
MF376	Agrobacterium	0.00472722	Medicago	B1	P2
MF376	Agrobacterium	0.00530211	Medicago	B1	P3
MF376	Agrobacterium	0.00572287	Medicago	B1	P4
MF376	Agrobacterium	0.00627353	Medicago	B2	P1
MF376	Agrobacterium	0.00572733	Medicago	B2	P2
MF376	Agrobacterium	0.00487704	Medicago	B2	P3
MF376	Agrobacterium	0.00682824	Medicago	B2	P4
SynCom32	Agrobacterium	0.0131332	Medicago	B1	P1
SynCom32	Agrobacterium	0.0127795	Medicago	B1	P2
SynCom32	Agrobacterium	0.0152848	Medicago	B1	P3
SynCom32	Agrobacterium	0.00893255	Medicago	B1	P4
SynCom32	Agrobacterium	0.00615578	Medicago	B1	P5
SynCom32	Agrobacterium	0.0152777	Medicago	B2	P1
SynCom32	Agrobacterium	0.0153781	Medicago	B2	P2
SynCom32	Agrobacterium	0.010721	Medicago	B2	P3
SynCom32	Agrobacterium	0.0177456	Medicago	B2	P4
ΔHS33 :: marR73 iadCDE	Agrobacterium	0.00489783	Medicago	B1	P1
ΔHS33 :: marR73 iadCDE	Agrobacterium	0.0111629	Medicago	B1	P2
ΔHS33 :: marR73 iadCDE	Agrobacterium	0.0112894	Medicago	B1	P3
ΔHS33 :: marR73 iadCDE	Agrobacterium	0.00939227	Medicago	B1	P4
ΔHS33 :: marR73 iadCDE	Agrobacterium	0.0252833	Medicago	B2	P1
ΔHS33 :: marR73 iadCDE	Agrobacterium	0.0251095	Medicago	B2	P2
ΔHS33 :: marR73 iadCDE	Agrobacterium	0.0231654	Medicago	B2	P3
ΔHS33 :: marR73 iadCDE	Agrobacterium	0.0386007	Medicago	B2	P4
ΔHS33 :: marR73 iadCDEFGHIJK2	Agrobacterium	0.00871553	Medicago	B1	P1
ΔHS33 :: marR73 iadCDEFGHIJK2	Agrobacterium	0.0084294	Medicago	B1	P2
ΔHS33 :: marR73 iadCDEFGHIJK2	Agrobacterium	0.00674097	Medicago	B1	P3
ΔHS33 :: marR73 iadCDEFGHIJK2	Agrobacterium	0.00559504	Medicago	B1	P4
ΔHS33 :: marR73 iadCDEFGHIJK2	Agrobacterium	0.010019	Medicago	B2	P1
ΔHS33 :: marR73 iadCDEFGHIJK2	Agrobacterium	0.017194	Medicago	B2	P2
ΔHS33 :: marR73 iadCDEFGHIJK2	Agrobacterium	0.0182907	Medicago	B2	P3
ΔHS33 :: marR73 iadCDEFGHIJK2	Agrobacterium	0.0118866	Medicago	B2	P4
MF047 :: marR73 iadCDE_site 1	Agrobacterium	0.0133913	Medicago	B1	P1
MF047 :: marR73 iadCDE_site 1	Agrobacterium	0.0122218	Medicago	B1	P2
MF047 :: marR73 iadCDE_site 1	Agrobacterium	0.00946145	Medicago	B1	P3
MF047 :: marR73 iadCDE_site 1	Agrobacterium	0.01132	Medicago	B1	P4
MF047 :: marR73 iadCDE_site 1	Agrobacterium	0.017795	Medicago	B2	P1
MF047 :: marR73 iadCDE_site 1	Agrobacterium	0.0147075	Medicago	B2	P2
MF047 :: marR73 iadCDE_site 1	Agrobacterium	0.0127468	Medicago	B2	P3
MF047 :: marR73 iadCDE_site 1	Agrobacterium	0.0129101	Medicago	B2	P4
MF376 :: marR73 iadCDE	Agrobacterium	0.00539921	Medicago	B1	P1
MF376 :: marR73 iadCDE	Agrobacterium	0.00465569	Medicago	B1	P2
MF376 :: marR73 iadCDE	Agrobacterium	0.00689655	Medicago	B1	P3
MF376 :: marR73 iadCDE	Agrobacterium	0.00219974	Medicago	B1	P4
MF376 :: marR73 iadCDE	Agrobacterium	0.00838926	Medicago	B2	P1
MF376 :: marR73 iadCDE	Agrobacterium	0.00535077	Medicago	B2	P2
MF376 :: marR73 iadCDE	Agrobacterium	0.00420061	Medicago	B2	P3
MF376 :: marR73 iadCDE	Agrobacterium	0.0059095	Medicago	B2	P4
MF047 :: marR73 iadCDEFGHIJK2_site 1	Agrobacterium	0.0355964	Medicago	B1	P1
MF047 :: marR73 iadCDEFGHIJK2_site 1	Agrobacterium	0.0263627	Medicago	B1	P2
MF047 :: marR73 iadCDEFGHIJK2_site 1	Agrobacterium	0.0167134	Medicago	B1	P3
MF047 :: marR73 iadCDEFGHIJK2_site 1	Agrobacterium	0.00871987	Medicago	B1	P4
MF047 :: marR73 iadCDEFGHIJK2_site 1	Agrobacterium	0.00853041	Medicago	B2	P1
MF047 :: marR73 iadCDEFGHIJK2_site 1	Agrobacterium	0.00983888	Medicago	B2	P2
MF047 :: marR73 iadCDEFGHIJK2_site 1	Agrobacterium	0.00655795	Medicago	B2	P3
MF047 :: marR73 iadCDEFGHIJK2_site 1	Agrobacterium	0.00747664	Medicago	B2	P4
MF376 :: marR73 iadCDEFGHIJK2	Agrobacterium	0.00525026	Medicago	B1	P1
MF376 :: marR73 iadCDEFGHIJK2	Agrobacterium	0.00594119	Medicago	B1	P2
MF376 :: marR73 iadCDEFGHIJK2	Agrobacterium	0.00642627	Medicago	B1	P3
MF376 :: marR73 iadCDEFGHIJK2	Agrobacterium	0.00807208	Medicago	B1	P4
MF376 :: marR73 iadCDEFGHIJK2	Agrobacterium	0.00694205	Medicago	B2	P1
MF376 :: marR73 iadCDEFGHIJK2	Agrobacterium	0.0061979	Medicago	B2	P2
input	Agrobacterium	0.0311652	input	B1	P1
input	Agrobacterium	0.0190133	input	B2	P1
ΔHS33	Arthrobacter	0.0207423	Arabidopsis	B1	P1
ΔHS33	Arthrobacter	0.0170724	Arabidopsis	B1	P2
ΔHS33	Arthrobacter	0.00978967	Arabidopsis	B1	P3
ΔHS33	Arthrobacter	0.00981076	Arabidopsis	B1	P4
ΔHS33	Arthrobacter	0.0181248	Arabidopsis	B2	P1
ΔHS33	Arthrobacter	0.014448514999999999	Arabidopsis	B2	P2
ΔHS33	Arthrobacter	0.0136375	Arabidopsis	B2	P3
ΔHS33	Arthrobacter	0.00843274	Arabidopsis	B2	P4
CL014	Arthrobacter	0.0169532	Arabidopsis	B1	P1
CL014	Arthrobacter	0.0168385	Arabidopsis	B1	P2
CL014	Arthrobacter	0.0172123	Arabidopsis	B1	P3
CL014	Arthrobacter	0.00648342	Arabidopsis	B1	P4
CL014	Arthrobacter	0.0158721	Arabidopsis	B2	P1
CL014	Arthrobacter	0.0105913	Arabidopsis	B2	P2
CL014	Arthrobacter	0.011342620999999999	Arabidopsis	B2	P3
CL014	Arthrobacter	0.00869565	Arabidopsis	B2	P4
MF047	Arthrobacter	0.0189433	Arabidopsis	B1	P1
MF047	Arthrobacter	0.016193094999999998	Arabidopsis	B1	P2
MF047	Arthrobacter	0.00367512	Arabidopsis	B1	P3
MF047	Arthrobacter	0.0320196	Arabidopsis	B1	P4
MF047	Arthrobacter	0.0145853	Arabidopsis	B2	P1
MF047	Arthrobacter	0.00698324	Arabidopsis	B2	P2
MF047	Arthrobacter	0.00428164	Arabidopsis	B2	P3
MF047	Arthrobacter	0.00912699	Arabidopsis	B2	P4
MF376	Arthrobacter	0.00531426	Arabidopsis	B1	P1
MF376	Arthrobacter	0.00488568	Arabidopsis	B1	P2
MF376	Arthrobacter	0.00680393	Arabidopsis	B1	P3
MF376	Arthrobacter	0.00617109	Arabidopsis	B1	P4
MF376	Arthrobacter	0.0097044	Arabidopsis	B2	P1
MF376	Arthrobacter	0.013384080999999999	Arabidopsis	B2	P2
MF376	Arthrobacter	0.00818572	Arabidopsis	B2	P3
SynCom32	Arthrobacter	0.0107727	Arabidopsis	B1	P1
SynCom32	Arthrobacter	0.0179818	Arabidopsis	B1	P2
SynCom32	Arthrobacter	0.0370563	Arabidopsis	B1	P3
SynCom32	Arthrobacter	0.0297973	Arabidopsis	B1	P4
SynCom32	Arthrobacter	0.0192071	Arabidopsis	B1	P5
SynCom32	Arthrobacter	0.0241877	Arabidopsis	B2	P1
SynCom32	Arthrobacter	0.0112964	Arabidopsis	B2	P2
SynCom32	Arthrobacter	0.0169781	Arabidopsis	B2	P3
SynCom32	Arthrobacter	0.029934746941272402	Arabidopsis	B2	P4
ΔHS33 :: marR73 iadCDE	Arthrobacter	0.00327844	Arabidopsis	B1	P1
ΔHS33 :: marR73 iadCDE	Arthrobacter	0.00740379	Arabidopsis	B1	P2
ΔHS33 :: marR73 iadCDE	Arthrobacter	0.00221341	Arabidopsis	B1	P3
ΔHS33 :: marR73 iadCDE	Arthrobacter	0.00467758	Arabidopsis	B1	P4
ΔHS33 :: marR73 iadCDE	Arthrobacter	0.00948914	Arabidopsis	B2	P1
ΔHS33 :: marR73 iadCDE	Arthrobacter	0.011001545000000001	Arabidopsis	B2	P2
ΔHS33 :: marR73 iadCDE	Arthrobacter	0.00150178	Arabidopsis	B2	P3
ΔHS33 :: marR73 iadCDE	Arthrobacter	0.000817495	Arabidopsis	B2	P4
ΔHS33 :: marR73 iadCDEFGHIJK2	Arthrobacter	0.00501596	Arabidopsis	B1	P1
ΔHS33 :: marR73 iadCDEFGHIJK2	Arthrobacter	0.0161891	Arabidopsis	B1	P2
ΔHS33 :: marR73 iadCDEFGHIJK2	Arthrobacter	0.011482695999999999	Arabidopsis	B1	P3
ΔHS33 :: marR73 iadCDEFGHIJK2	Arthrobacter	0.0023661	Arabidopsis	B1	P4
ΔHS33 :: marR73 iadCDEFGHIJK2	Arthrobacter	0.0120612	Arabidopsis	B2	P1
ΔHS33 :: marR73 iadCDEFGHIJK2	Arthrobacter	0.0080304	Arabidopsis	B2	P2
ΔHS33 :: marR73 iadCDEFGHIJK2	Arthrobacter	0.00960502	Arabidopsis	B2	P3
MF047 :: marR73 iadCDE_site 1	Arthrobacter	0.020718979999999998	Arabidopsis	B1	P1
MF047 :: marR73 iadCDE_site 1	Arthrobacter	0.0161853	Arabidopsis	B1	P2
MF047 :: marR73 iadCDE_site 1	Arthrobacter	0.0174289	Arabidopsis	B1	P3
MF047 :: marR73 iadCDE_site 1	Arthrobacter	0.0213912	Arabidopsis	B1	P4
MF047 :: marR73 iadCDE_site 1	Arthrobacter	0.0184828	Arabidopsis	B2	P1
MF047 :: marR73 iadCDE_site 1	Arthrobacter	0.0127997	Arabidopsis	B2	P2
MF047 :: marR73 iadCDE_site 1	Arthrobacter	0.0147593	Arabidopsis	B2	P3
MF047 :: marR73 iadCDE_site 1	Arthrobacter	0.00890285	Arabidopsis	B2	P4
MF376 :: marR73 iadCDE	Arthrobacter	0.00505112	Arabidopsis	B1	P1
MF376 :: marR73 iadCDE	Arthrobacter	0.00185345	Arabidopsis	B1	P2
MF376 :: marR73 iadCDE	Arthrobacter	0.00391078	Arabidopsis	B1	P3
MF376 :: marR73 iadCDE	Arthrobacter	0.00669711	Arabidopsis	B1	P4
MF376 :: marR73 iadCDE	Arthrobacter	0.00870322	Arabidopsis	B2	P1
MF376 :: marR73 iadCDE	Arthrobacter	0.0113061	Arabidopsis	B2	P2
MF376 :: marR73 iadCDE	Arthrobacter	0.0077484	Arabidopsis	B2	P3
MF376 :: marR73 iadCDE	Arthrobacter	0.00536181	Arabidopsis	B2	P4
MF047 :: marR73 iadCDEFGHIJK2_site 1	Arthrobacter	0.037205457240181795	Arabidopsis	B1	P1
MF047 :: marR73 iadCDEFGHIJK2_site 1	Arthrobacter	0.011454217000000001	Arabidopsis	B1	P2
MF047 :: marR73 iadCDEFGHIJK2_site 1	Arthrobacter	0.0184751	Arabidopsis	B1	P3
MF047 :: marR73 iadCDEFGHIJK2_site 1	Arthrobacter	0.0179395	Arabidopsis	B1	P4
MF047 :: marR73 iadCDEFGHIJK2_site 1	Arthrobacter	0.00573658	Arabidopsis	B2	P1
MF047 :: marR73 iadCDEFGHIJK2_site 1	Arthrobacter	0.00105379	Arabidopsis	B2	P2
MF047 :: marR73 iadCDEFGHIJK2_site 1	Arthrobacter	0.00184194	Arabidopsis	B2	P3
MF047 :: marR73 iadCDEFGHIJK2_site 1	Arthrobacter	0.0179082	Arabidopsis	B2	P4
MF376 :: marR73 iadCDEFGHIJK2	Arthrobacter	0.00699597	Arabidopsis	B1	P1
MF376 :: marR73 iadCDEFGHIJK2	Arthrobacter	0.00277115	Arabidopsis	B1	P2
MF376 :: marR73 iadCDEFGHIJK2	Arthrobacter	0.00387332	Arabidopsis	B1	P3
MF376 :: marR73 iadCDEFGHIJK2	Arthrobacter	0.0027582	Arabidopsis	B1	P4
MF376 :: marR73 iadCDEFGHIJK2	Arthrobacter	0.010293885999999999	Arabidopsis	B2	P1
MF376 :: marR73 iadCDEFGHIJK2	Arthrobacter	0.00867734	Arabidopsis	B2	P2
MF376 :: marR73 iadCDEFGHIJK2	Arthrobacter	0.00310442	Arabidopsis	B2	P3
MF376 :: marR73 iadCDEFGHIJK2	Arthrobacter	0.00565968	Arabidopsis	B2	P4
ΔHS33	Arthrobacter	0.011402372000000001	Medicago	B1	P1
ΔHS33	Arthrobacter	0.0264544	Medicago	B1	P2
ΔHS33	Arthrobacter	0.0158195	Medicago	B1	P3
ΔHS33	Arthrobacter	0.00817417	Medicago	B1	P4
ΔHS33	Arthrobacter	0.00914154	Medicago	B2	P1
ΔHS33	Arthrobacter	0.00249564	Medicago	B2	P2
ΔHS33	Arthrobacter	0.0125827	Medicago	B2	P3
ΔHS33	Arthrobacter	0.0176171	Medicago	B2	P4
CL014	Arthrobacter	0.0129834	Medicago	B1	P1
CL014	Arthrobacter	0.0132705	Medicago	B1	P2
CL014	Arthrobacter	0.0228972	Medicago	B1	P3
CL014	Arthrobacter	0.0141396	Medicago	B1	P4
CL014	Arthrobacter	0.0159955	Medicago	B2	P1
CL014	Arthrobacter	0.00957458	Medicago	B2	P2
CL014	Arthrobacter	0.00793273	Medicago	B2	P3
MF047	Arthrobacter	0.0057309	Medicago	B1	P1
MF047	Arthrobacter	0.0150301	Medicago	B1	P2
MF047	Arthrobacter	0.0164875	Medicago	B1	P3
MF047	Arthrobacter	0.0130078	Medicago	B1	P4
MF047	Arthrobacter	0.022993792212692498	Medicago	B2	P1
MF047	Arthrobacter	0.022940790871094602	Medicago	B2	P2
MF047	Arthrobacter	0.0118778	Medicago	B2	P3
MF047	Arthrobacter	0.0109477	Medicago	B2	P4
MF376	Arthrobacter	0.00709467	Medicago	B1	P1
MF376	Arthrobacter	0.00641551	Medicago	B1	P2
MF376	Arthrobacter	0.00819416	Medicago	B1	P3
MF376	Arthrobacter	0.0121611	Medicago	B1	P4
MF376	Arthrobacter	0.00878294	Medicago	B2	P1
MF376	Arthrobacter	0.015314379999999999	Medicago	B2	P2
MF376	Arthrobacter	0.00934077	Medicago	B2	P3
MF376	Arthrobacter	0.015291401999999999	Medicago	B2	P4
SynCom32	Arthrobacter	0.0166648	Medicago	B1	P1
SynCom32	Arthrobacter	0.00189765	Medicago	B1	P2
SynCom32	Arthrobacter	0.0237763	Medicago	B1	P3
SynCom32	Arthrobacter	0.0193079	Medicago	B1	P4
SynCom32	Arthrobacter	0.015804	Medicago	B1	P5
SynCom32	Arthrobacter	0.0233543	Medicago	B2	P1
SynCom32	Arthrobacter	0.031728664999999996	Medicago	B2	P2
SynCom32	Arthrobacter	0.0169175	Medicago	B2	P3
SynCom32	Arthrobacter	0.0172757	Medicago	B2	P4
ΔHS33 :: marR73 iadCDE	Arthrobacter	0.00168363	Medicago	B1	P1
ΔHS33 :: marR73 iadCDE	Arthrobacter	0.00625613	Medicago	B1	P2
ΔHS33 :: marR73 iadCDE	Arthrobacter	0.015382582999999998	Medicago	B1	P3
ΔHS33 :: marR73 iadCDE	Arthrobacter	0.00787293	Medicago	B1	P4
ΔHS33 :: marR73 iadCDE	Arthrobacter	0.00212255	Medicago	B2	P1
ΔHS33 :: marR73 iadCDE	Arthrobacter	0.011762723000000001	Medicago	B2	P2
ΔHS33 :: marR73 iadCDE	Arthrobacter	0.00521642	Medicago	B2	P3
ΔHS33 :: marR73 iadCDE	Arthrobacter	0.00765721	Medicago	B2	P4
ΔHS33 :: marR73 iadCDEFGHIJK2	Arthrobacter	0.0206101	Medicago	B1	P1
ΔHS33 :: marR73 iadCDEFGHIJK2	Arthrobacter	0.017726540000000002	Medicago	B1	P2
ΔHS33 :: marR73 iadCDEFGHIJK2	Arthrobacter	0.014162	Medicago	B1	P3
ΔHS33 :: marR73 iadCDEFGHIJK2	Arthrobacter	0.020868	Medicago	B1	P4
ΔHS33 :: marR73 iadCDEFGHIJK2	Arthrobacter	0.00858038	Medicago	B2	P1
ΔHS33 :: marR73 iadCDEFGHIJK2	Arthrobacter	0.0111256	Medicago	B2	P2
ΔHS33 :: marR73 iadCDEFGHIJK2	Arthrobacter	0.015134927000000001	Medicago	B2	P3
ΔHS33 :: marR73 iadCDEFGHIJK2	Arthrobacter	0.0121209	Medicago	B2	P4
MF047 :: marR73 iadCDE_site 1	Arthrobacter	0.0147006	Medicago	B1	P1
MF047 :: marR73 iadCDE_site 1	Arthrobacter	0.0232269	Medicago	B1	P2
MF047 :: marR73 iadCDE_site 1	Arthrobacter	0.0219808	Medicago	B1	P3
MF047 :: marR73 iadCDE_site 1	Arthrobacter	0.020138424999999998	Medicago	B1	P4
MF047 :: marR73 iadCDE_site 1	Arthrobacter	0.0193424	Medicago	B2	P1
MF047 :: marR73 iadCDE_site 1	Arthrobacter	0.0142698	Medicago	B2	P2
MF047 :: marR73 iadCDE_site 1	Arthrobacter	0.0103099	Medicago	B2	P3
MF047 :: marR73 iadCDE_site 1	Arthrobacter	0.0141252	Medicago	B2	P4
MF376 :: marR73 iadCDE	Arthrobacter	0.00106348	Medicago	B1	P1
MF376 :: marR73 iadCDE	Arthrobacter	0.000974448	Medicago	B1	P2
MF376 :: marR73 iadCDE	Arthrobacter	0.00732759	Medicago	B1	P3
MF376 :: marR73 iadCDE	Arthrobacter	0.0101188	Medicago	B1	P4
MF376 :: marR73 iadCDE	Arthrobacter	0.0194244	Medicago	B2	P1
MF376 :: marR73 iadCDE	Arthrobacter	0.0119821	Medicago	B2	P2
MF376 :: marR73 iadCDE	Arthrobacter	0.0109046	Medicago	B2	P3
MF376 :: marR73 iadCDE	Arthrobacter	0.0109132	Medicago	B2	P4
MF047 :: marR73 iadCDEFGHIJK2_site 1	Arthrobacter	0.0018572	Medicago	B1	P1
MF047 :: marR73 iadCDEFGHIJK2_site 1	Arthrobacter	0.019230769484971898	Medicago	B1	P2
MF047 :: marR73 iadCDEFGHIJK2_site 1	Arthrobacter	0.0217865	Medicago	B1	P3
MF047 :: marR73 iadCDEFGHIJK2_site 1	Arthrobacter	0.0134679	Medicago	B1	P4
MF047 :: marR73 iadCDEFGHIJK2_site 1	Arthrobacter	0.0121863	Medicago	B2	P1
MF047 :: marR73 iadCDEFGHIJK2_site 1	Arthrobacter	0.0441759	Medicago	B2	P2
MF047 :: marR73 iadCDEFGHIJK2_site 1	Arthrobacter	0.0338924	Medicago	B2	P3
MF047 :: marR73 iadCDEFGHIJK2_site 1	Arthrobacter	0.0275033	Medicago	B2	P4
MF376 :: marR73 iadCDEFGHIJK2	Arthrobacter	0.0080504	Medicago	B1	P1
MF376 :: marR73 iadCDEFGHIJK2	Arthrobacter	0.0105287	Medicago	B1	P2
MF376 :: marR73 iadCDEFGHIJK2	Arthrobacter	0.00653981	Medicago	B1	P3
MF376 :: marR73 iadCDEFGHIJK2	Arthrobacter	0.0068898	Medicago	B1	P4
MF376 :: marR73 iadCDEFGHIJK2	Arthrobacter	0.014278	Medicago	B2	P1
MF376 :: marR73 iadCDEFGHIJK2	Arthrobacter	0.0515036	Medicago	B2	P2
input	Arthrobacter	0.014887	input	B1	P1
input	Arthrobacter	0.0236245	input	B2	P1
ΔHS33	Bacillus	0	Arabidopsis	B1	P1
ΔHS33	Bacillus	0	Arabidopsis	B1	P2
ΔHS33	Bacillus	0	Arabidopsis	B1	P3
ΔHS33	Bacillus	0	Arabidopsis	B1	P4
ΔHS33	Bacillus	0	Arabidopsis	B2	P1
ΔHS33	Bacillus	0	Arabidopsis	B2	P2
ΔHS33	Bacillus	0	Arabidopsis	B2	P3
ΔHS33	Bacillus	0	Arabidopsis	B2	P4
CL014	Bacillus	0	Arabidopsis	B1	P1
CL014	Bacillus	0	Arabidopsis	B1	P2
CL014	Bacillus	0	Arabidopsis	B1	P3
CL014	Bacillus	0	Arabidopsis	B1	P4
CL014	Bacillus	0	Arabidopsis	B2	P1
CL014	Bacillus	0	Arabidopsis	B2	P2
CL014	Bacillus	0	Arabidopsis	B2	P3
CL014	Bacillus	0	Arabidopsis	B2	P4
MF047	Bacillus	0	Arabidopsis	B1	P1
MF047	Bacillus	0	Arabidopsis	B1	P2
MF047	Bacillus	0	Arabidopsis	B1	P3
MF047	Bacillus	0.000401752	Arabidopsis	B1	P4
MF047	Bacillus	0	Arabidopsis	B2	P1
MF047	Bacillus	0	Arabidopsis	B2	P2
MF047	Bacillus	0	Arabidopsis	B2	P3
MF047	Bacillus	0	Arabidopsis	B2	P4
MF376	Bacillus	0	Arabidopsis	B1	P1
MF376	Bacillus	0	Arabidopsis	B1	P2
MF376	Bacillus	0	Arabidopsis	B1	P3
MF376	Bacillus	0	Arabidopsis	B1	P4
MF376	Bacillus	0	Arabidopsis	B2	P1
MF376	Bacillus	0	Arabidopsis	B2	P2
MF376	Bacillus	0	Arabidopsis	B2	P3
SynCom32	Bacillus	0	Arabidopsis	B1	P1
SynCom32	Bacillus	0	Arabidopsis	B1	P2
SynCom32	Bacillus	0	Arabidopsis	B1	P3
SynCom32	Bacillus	0	Arabidopsis	B1	P4
SynCom32	Bacillus	0	Arabidopsis	B1	P5
SynCom32	Bacillus	0	Arabidopsis	B2	P1
SynCom32	Bacillus	0	Arabidopsis	B2	P2
SynCom32	Bacillus	0	Arabidopsis	B2	P3
SynCom32	Bacillus	0	Arabidopsis	B2	P4
ΔHS33 :: marR73 iadCDE	Bacillus	0	Arabidopsis	B1	P1
ΔHS33 :: marR73 iadCDE	Bacillus	0	Arabidopsis	B1	P2
ΔHS33 :: marR73 iadCDE	Bacillus	0	Arabidopsis	B1	P3
ΔHS33 :: marR73 iadCDE	Bacillus	0	Arabidopsis	B1	P4
ΔHS33 :: marR73 iadCDE	Bacillus	0	Arabidopsis	B2	P1
ΔHS33 :: marR73 iadCDE	Bacillus	0	Arabidopsis	B2	P2
ΔHS33 :: marR73 iadCDE	Bacillus	0	Arabidopsis	B2	P3
ΔHS33 :: marR73 iadCDE	Bacillus	0	Arabidopsis	B2	P4
ΔHS33 :: marR73 iadCDEFGHIJK2	Bacillus	0	Arabidopsis	B1	P1
ΔHS33 :: marR73 iadCDEFGHIJK2	Bacillus	0	Arabidopsis	B1	P2
ΔHS33 :: marR73 iadCDEFGHIJK2	Bacillus	0	Arabidopsis	B1	P3
ΔHS33 :: marR73 iadCDEFGHIJK2	Bacillus	0	Arabidopsis	B1	P4
ΔHS33 :: marR73 iadCDEFGHIJK2	Bacillus	0	Arabidopsis	B2	P1
ΔHS33 :: marR73 iadCDEFGHIJK2	Bacillus	0	Arabidopsis	B2	P2
ΔHS33 :: marR73 iadCDEFGHIJK2	Bacillus	0	Arabidopsis	B2	P3
MF047 :: marR73 iadCDE_site 1	Bacillus	0	Arabidopsis	B1	P1
MF047 :: marR73 iadCDE_site 1	Bacillus	0	Arabidopsis	B1	P2
MF047 :: marR73 iadCDE_site 1	Bacillus	0	Arabidopsis	B1	P3
MF047 :: marR73 iadCDE_site 1	Bacillus	0	Arabidopsis	B1	P4
MF047 :: marR73 iadCDE_site 1	Bacillus	0	Arabidopsis	B2	P1
MF047 :: marR73 iadCDE_site 1	Bacillus	0	Arabidopsis	B2	P2
MF047 :: marR73 iadCDE_site 1	Bacillus	0	Arabidopsis	B2	P3
MF047 :: marR73 iadCDE_site 1	Bacillus	0	Arabidopsis	B2	P4
MF376 :: marR73 iadCDE	Bacillus	0	Arabidopsis	B1	P1
MF376 :: marR73 iadCDE	Bacillus	0	Arabidopsis	B1	P2
MF376 :: marR73 iadCDE	Bacillus	0	Arabidopsis	B1	P3
MF376 :: marR73 iadCDE	Bacillus	0	Arabidopsis	B1	P4
MF376 :: marR73 iadCDE	Bacillus	0	Arabidopsis	B2	P1
MF376 :: marR73 iadCDE	Bacillus	0	Arabidopsis	B2	P2
MF376 :: marR73 iadCDE	Bacillus	0	Arabidopsis	B2	P3
MF376 :: marR73 iadCDE	Bacillus	0	Arabidopsis	B2	P4
MF047 :: marR73 iadCDEFGHIJK2_site 1	Bacillus	0	Arabidopsis	B1	P1
MF047 :: marR73 iadCDEFGHIJK2_site 1	Bacillus	0	Arabidopsis	B1	P2
MF047 :: marR73 iadCDEFGHIJK2_site 1	Bacillus	0	Arabidopsis	B1	P3
MF047 :: marR73 iadCDEFGHIJK2_site 1	Bacillus	0	Arabidopsis	B1	P4
MF047 :: marR73 iadCDEFGHIJK2_site 1	Bacillus	0	Arabidopsis	B2	P1
MF047 :: marR73 iadCDEFGHIJK2_site 1	Bacillus	0	Arabidopsis	B2	P2
MF047 :: marR73 iadCDEFGHIJK2_site 1	Bacillus	0	Arabidopsis	B2	P3
MF047 :: marR73 iadCDEFGHIJK2_site 1	Bacillus	0	Arabidopsis	B2	P4
MF376 :: marR73 iadCDEFGHIJK2	Bacillus	0	Arabidopsis	B1	P1
MF376 :: marR73 iadCDEFGHIJK2	Bacillus	0	Arabidopsis	B1	P2
MF376 :: marR73 iadCDEFGHIJK2	Bacillus	0	Arabidopsis	B1	P3
MF376 :: marR73 iadCDEFGHIJK2	Bacillus	0	Arabidopsis	B1	P4
MF376 :: marR73 iadCDEFGHIJK2	Bacillus	0	Arabidopsis	B2	P1
MF376 :: marR73 iadCDEFGHIJK2	Bacillus	0	Arabidopsis	B2	P2
MF376 :: marR73 iadCDEFGHIJK2	Bacillus	0	Arabidopsis	B2	P3
MF376 :: marR73 iadCDEFGHIJK2	Bacillus	0	Arabidopsis	B2	P4
ΔHS33	Bacillus	0	Medicago	B1	P1
ΔHS33	Bacillus	0	Medicago	B1	P2
ΔHS33	Bacillus	0	Medicago	B1	P3
ΔHS33	Bacillus	0	Medicago	B1	P4
ΔHS33	Bacillus	0	Medicago	B2	P1
ΔHS33	Bacillus	0	Medicago	B2	P2
ΔHS33	Bacillus	0	Medicago	B2	P3
ΔHS33	Bacillus	0	Medicago	B2	P4
CL014	Bacillus	0	Medicago	B1	P1
CL014	Bacillus	0	Medicago	B1	P2
CL014	Bacillus	0	Medicago	B1	P3
CL014	Bacillus	0	Medicago	B1	P4
CL014	Bacillus	0	Medicago	B2	P1
CL014	Bacillus	0	Medicago	B2	P2
CL014	Bacillus	0	Medicago	B2	P3
MF047	Bacillus	0	Medicago	B1	P1
MF047	Bacillus	0	Medicago	B1	P2
MF047	Bacillus	0	Medicago	B1	P3
MF047	Bacillus	0	Medicago	B1	P4
MF047	Bacillus	0	Medicago	B2	P1
MF047	Bacillus	0	Medicago	B2	P2
MF047	Bacillus	0	Medicago	B2	P3
MF047	Bacillus	0	Medicago	B2	P4
MF376	Bacillus	0	Medicago	B1	P1
MF376	Bacillus	0	Medicago	B1	P2
MF376	Bacillus	0	Medicago	B1	P3
MF376	Bacillus	0	Medicago	B1	P4
MF376	Bacillus	0	Medicago	B2	P1
MF376	Bacillus	0	Medicago	B2	P2
MF376	Bacillus	0	Medicago	B2	P3
MF376	Bacillus	0	Medicago	B2	P4
SynCom32	Bacillus	0	Medicago	B1	P1
SynCom32	Bacillus	0	Medicago	B1	P2
SynCom32	Bacillus	0	Medicago	B1	P3
SynCom32	Bacillus	0	Medicago	B1	P4
SynCom32	Bacillus	0	Medicago	B1	P5
SynCom32	Bacillus	0	Medicago	B2	P1
SynCom32	Bacillus	0	Medicago	B2	P2
SynCom32	Bacillus	0	Medicago	B2	P3
SynCom32	Bacillus	0	Medicago	B2	P4
ΔHS33 :: marR73 iadCDE	Bacillus	0	Medicago	B1	P1
ΔHS33 :: marR73 iadCDE	Bacillus	0	Medicago	B1	P2
ΔHS33 :: marR73 iadCDE	Bacillus	0	Medicago	B1	P3
ΔHS33 :: marR73 iadCDE	Bacillus	0	Medicago	B1	P4
ΔHS33 :: marR73 iadCDE	Bacillus	0	Medicago	B2	P1
ΔHS33 :: marR73 iadCDE	Bacillus	0	Medicago	B2	P2
ΔHS33 :: marR73 iadCDE	Bacillus	0	Medicago	B2	P3
ΔHS33 :: marR73 iadCDE	Bacillus	0	Medicago	B2	P4
ΔHS33 :: marR73 iadCDEFGHIJK2	Bacillus	0	Medicago	B1	P1
ΔHS33 :: marR73 iadCDEFGHIJK2	Bacillus	0	Medicago	B1	P2
ΔHS33 :: marR73 iadCDEFGHIJK2	Bacillus	0	Medicago	B1	P3
ΔHS33 :: marR73 iadCDEFGHIJK2	Bacillus	0	Medicago	B1	P4
ΔHS33 :: marR73 iadCDEFGHIJK2	Bacillus	0	Medicago	B2	P1
ΔHS33 :: marR73 iadCDEFGHIJK2	Bacillus	0	Medicago	B2	P2
ΔHS33 :: marR73 iadCDEFGHIJK2	Bacillus	0	Medicago	B2	P3
ΔHS33 :: marR73 iadCDEFGHIJK2	Bacillus	0	Medicago	B2	P4
MF047 :: marR73 iadCDE_site 1	Bacillus	0	Medicago	B1	P1
MF047 :: marR73 iadCDE_site 1	Bacillus	0	Medicago	B1	P2
MF047 :: marR73 iadCDE_site 1	Bacillus	0	Medicago	B1	P3
MF047 :: marR73 iadCDE_site 1	Bacillus	0.000125083	Medicago	B1	P4
MF047 :: marR73 iadCDE_site 1	Bacillus	0	Medicago	B2	P1
MF047 :: marR73 iadCDE_site 1	Bacillus	4.377229651353658e-05	Medicago	B2	P2
MF047 :: marR73 iadCDE_site 1	Bacillus	0	Medicago	B2	P3
MF047 :: marR73 iadCDE_site 1	Bacillus	0	Medicago	B2	P4
MF376 :: marR73 iadCDE	Bacillus	0	Medicago	B1	P1
MF376 :: marR73 iadCDE	Bacillus	0	Medicago	B1	P2
MF376 :: marR73 iadCDE	Bacillus	0	Medicago	B1	P3
MF376 :: marR73 iadCDE	Bacillus	0	Medicago	B1	P4
MF376 :: marR73 iadCDE	Bacillus	0	Medicago	B2	P1
MF376 :: marR73 iadCDE	Bacillus	9.14662032379036e-05	Medicago	B2	P2
MF376 :: marR73 iadCDE	Bacillus	0	Medicago	B2	P3
MF376 :: marR73 iadCDE	Bacillus	0	Medicago	B2	P4
MF047 :: marR73 iadCDEFGHIJK2_site 1	Bacillus	0	Medicago	B1	P1
MF047 :: marR73 iadCDEFGHIJK2_site 1	Bacillus	0.000955171	Medicago	B1	P2
MF047 :: marR73 iadCDEFGHIJK2_site 1	Bacillus	9.337068160597572e-05	Medicago	B1	P3
MF047 :: marR73 iadCDEFGHIJK2_site 1	Bacillus	6.848064280496713e-05	Medicago	B1	P4
MF047 :: marR73 iadCDEFGHIJK2_site 1	Bacillus	0	Medicago	B2	P1
MF047 :: marR73 iadCDEFGHIJK2_site 1	Bacillus	0.000858426	Medicago	B2	P2
MF047 :: marR73 iadCDEFGHIJK2_site 1	Bacillus	0.00011607	Medicago	B2	P3
MF047 :: marR73 iadCDEFGHIJK2_site 1	Bacillus	0.000667557	Medicago	B2	P4
MF376 :: marR73 iadCDEFGHIJK2	Bacillus	0	Medicago	B1	P1
MF376 :: marR73 iadCDEFGHIJK2	Bacillus	0	Medicago	B1	P2
MF376 :: marR73 iadCDEFGHIJK2	Bacillus	0	Medicago	B1	P3
MF376 :: marR73 iadCDEFGHIJK2	Bacillus	0	Medicago	B1	P4
MF376 :: marR73 iadCDEFGHIJK2	Bacillus	0	Medicago	B2	P1
MF376 :: marR73 iadCDEFGHIJK2	Bacillus	0	Medicago	B2	P2
input	Bacillus	0.0129391	input	B1	P1
input	Bacillus	0.012128103000000001	input	B2	P1
ΔHS33	Brevundimonas	0.0249676	Arabidopsis	B1	P1
ΔHS33	Brevundimonas	0.0586195	Arabidopsis	B1	P2
ΔHS33	Brevundimonas	0.0709993	Arabidopsis	B1	P3
ΔHS33	Brevundimonas	0.00589421	Arabidopsis	B1	P4
ΔHS33	Brevundimonas	0.045148	Arabidopsis	B2	P1
ΔHS33	Brevundimonas	0.0556234	Arabidopsis	B2	P2
ΔHS33	Brevundimonas	0.1355467754269691	Arabidopsis	B2	P3
ΔHS33	Brevundimonas	0.0942513	Arabidopsis	B2	P4
CL014	Brevundimonas	0.00542503	Arabidopsis	B1	P1
CL014	Brevundimonas	0.0115638	Arabidopsis	B1	P2
CL014	Brevundimonas	0.00541647	Arabidopsis	B1	P3
CL014	Brevundimonas	0.0028365	Arabidopsis	B1	P4
CL014	Brevundimonas	0.0169584	Arabidopsis	B2	P1
CL014	Brevundimonas	0.0188991	Arabidopsis	B2	P2
CL014	Brevundimonas	0.0540624	Arabidopsis	B2	P3
CL014	Brevundimonas	0.0659167	Arabidopsis	B2	P4
MF047	Brevundimonas	0.047619047173096896	Arabidopsis	B1	P1
MF047	Brevundimonas	0.0232203	Arabidopsis	B1	P2
MF047	Brevundimonas	0.0360162	Arabidopsis	B1	P3
MF047	Brevundimonas	0.0226186	Arabidopsis	B1	P4
MF047	Brevundimonas	0.00777175	Arabidopsis	B2	P1
MF047	Brevundimonas	0.056664	Arabidopsis	B2	P2
MF047	Brevundimonas	0.1712654614652711	Arabidopsis	B2	P3
MF047	Brevundimonas	0.1346560846560846	Arabidopsis	B2	P4
MF376	Brevundimonas	0.0465098	Arabidopsis	B1	P1
MF376	Brevundimonas	0.0409244	Arabidopsis	B1	P2
MF376	Brevundimonas	0.0141066	Arabidopsis	B1	P3
MF376	Brevundimonas	0.023975	Arabidopsis	B1	P4
MF376	Brevundimonas	0.0337739	Arabidopsis	B2	P1
MF376	Brevundimonas	0.011251	Arabidopsis	B2	P2
MF376	Brevundimonas	0.00577026	Arabidopsis	B2	P3
SynCom32	Brevundimonas	0.0537655	Arabidopsis	B1	P1
SynCom32	Brevundimonas	0.0453052	Arabidopsis	B1	P2
SynCom32	Brevundimonas	0.0280155	Arabidopsis	B1	P3
SynCom32	Brevundimonas	0.0341908	Arabidopsis	B1	P4
SynCom32	Brevundimonas	0.00291563	Arabidopsis	B1	P5
SynCom32	Brevundimonas	0.0294926	Arabidopsis	B2	P1
SynCom32	Brevundimonas	0.0466518	Arabidopsis	B2	P2
SynCom32	Brevundimonas	0.0209663	Arabidopsis	B2	P3
SynCom32	Brevundimonas	0.00538336	Arabidopsis	B2	P4
ΔHS33 :: marR73 iadCDE	Brevundimonas	0.00289722	Arabidopsis	B1	P1
ΔHS33 :: marR73 iadCDE	Brevundimonas	0.00626475	Arabidopsis	B1	P2
ΔHS33 :: marR73 iadCDE	Brevundimonas	0.0337674	Arabidopsis	B1	P3
ΔHS33 :: marR73 iadCDE	Brevundimonas	0.0193786	Arabidopsis	B1	P4
ΔHS33 :: marR73 iadCDE	Brevundimonas	0.0105037	Arabidopsis	B2	P1
ΔHS33 :: marR73 iadCDE	Brevundimonas	0.0384502	Arabidopsis	B2	P2
ΔHS33 :: marR73 iadCDE	Brevundimonas	0.0325629	Arabidopsis	B2	P3
ΔHS33 :: marR73 iadCDE	Brevundimonas	0.0570202	Arabidopsis	B2	P4
ΔHS33 :: marR73 iadCDEFGHIJK2	Brevundimonas	0.0551756	Arabidopsis	B1	P1
ΔHS33 :: marR73 iadCDEFGHIJK2	Brevundimonas	0.0167622	Arabidopsis	B1	P2
ΔHS33 :: marR73 iadCDEFGHIJK2	Brevundimonas	0.0100011	Arabidopsis	B1	P3
ΔHS33 :: marR73 iadCDEFGHIJK2	Brevundimonas	0.1189503118950311	Arabidopsis	B1	P4
ΔHS33 :: marR73 iadCDEFGHIJK2	Brevundimonas	0.0231947	Arabidopsis	B2	P1
ΔHS33 :: marR73 iadCDEFGHIJK2	Brevundimonas	0.0101891	Arabidopsis	B2	P2
ΔHS33 :: marR73 iadCDEFGHIJK2	Brevundimonas	0.00833088	Arabidopsis	B2	P3
MF047 :: marR73 iadCDE_site 1	Brevundimonas	0.0455354	Arabidopsis	B1	P1
MF047 :: marR73 iadCDE_site 1	Brevundimonas	0.1711021444439407	Arabidopsis	B1	P2
MF047 :: marR73 iadCDE_site 1	Brevundimonas	0.0721798	Arabidopsis	B1	P3
MF047 :: marR73 iadCDE_site 1	Brevundimonas	0.1165963329452852	Arabidopsis	B1	P4
MF047 :: marR73 iadCDE_site 1	Brevundimonas	0.0211494	Arabidopsis	B2	P1
MF047 :: marR73 iadCDE_site 1	Brevundimonas	0.0116478	Arabidopsis	B2	P2
MF047 :: marR73 iadCDE_site 1	Brevundimonas	0.0170859	Arabidopsis	B2	P3
MF047 :: marR73 iadCDE_site 1	Brevundimonas	0.0482456	Arabidopsis	B2	P4
MF376 :: marR73 iadCDE	Brevundimonas	0.0248296	Arabidopsis	B1	P1
MF376 :: marR73 iadCDE	Brevundimonas	0.0103925	Arabidopsis	B1	P2
MF376 :: marR73 iadCDE	Brevundimonas	0.0143395	Arabidopsis	B1	P3
MF376 :: marR73 iadCDE	Brevundimonas	0.00913242	Arabidopsis	B1	P4
MF376 :: marR73 iadCDE	Brevundimonas	0.00940777	Arabidopsis	B2	P1
MF376 :: marR73 iadCDE	Brevundimonas	0.00660275	Arabidopsis	B2	P2
MF376 :: marR73 iadCDE	Brevundimonas	0.0077484	Arabidopsis	B2	P3
MF376 :: marR73 iadCDE	Brevundimonas	0.031313	Arabidopsis	B2	P4
MF047 :: marR73 iadCDEFGHIJK2_site 1	Brevundimonas	0.0162257	Arabidopsis	B1	P1
MF047 :: marR73 iadCDEFGHIJK2_site 1	Brevundimonas	0.00438743	Arabidopsis	B1	P2
MF047 :: marR73 iadCDEFGHIJK2_site 1	Brevundimonas	0.0100314	Arabidopsis	B1	P3
MF047 :: marR73 iadCDEFGHIJK2_site 1	Brevundimonas	0.0159852	Arabidopsis	B1	P4
MF047 :: marR73 iadCDEFGHIJK2_site 1	Brevundimonas	0.0037021	Arabidopsis	B2	P1
MF047 :: marR73 iadCDEFGHIJK2_site 1	Brevundimonas	0.0045102	Arabidopsis	B2	P2
MF047 :: marR73 iadCDEFGHIJK2_site 1	Brevundimonas	0.0201462	Arabidopsis	B2	P3
MF047 :: marR73 iadCDEFGHIJK2_site 1	Brevundimonas	0.0250494	Arabidopsis	B2	P4
MF376 :: marR73 iadCDEFGHIJK2	Brevundimonas	0.00593598	Arabidopsis	B1	P1
MF376 :: marR73 iadCDEFGHIJK2	Brevundimonas	0.00638904	Arabidopsis	B1	P2
MF376 :: marR73 iadCDEFGHIJK2	Brevundimonas	0.00345561	Arabidopsis	B1	P3
MF376 :: marR73 iadCDEFGHIJK2	Brevundimonas	0.0103177	Arabidopsis	B1	P4
MF376 :: marR73 iadCDEFGHIJK2	Brevundimonas	0.00357536	Arabidopsis	B2	P1
MF376 :: marR73 iadCDEFGHIJK2	Brevundimonas	0.00290455	Arabidopsis	B2	P2
MF376 :: marR73 iadCDEFGHIJK2	Brevundimonas	0.0925267	Arabidopsis	B2	P3
MF376 :: marR73 iadCDEFGHIJK2	Brevundimonas	0.0156667	Arabidopsis	B2	P4
ΔHS33	Brevundimonas	0.00340875	Medicago	B1	P1
ΔHS33	Brevundimonas	0.00829503	Medicago	B1	P2
ΔHS33	Brevundimonas	0.00390253	Medicago	B1	P3
ΔHS33	Brevundimonas	0.00448008	Medicago	B1	P4
ΔHS33	Brevundimonas	0.0139242	Medicago	B2	P1
ΔHS33	Brevundimonas	0.0236754	Medicago	B2	P2
ΔHS33	Brevundimonas	0.0433122	Medicago	B2	P3
ΔHS33	Brevundimonas	0.0183436	Medicago	B2	P4
CL014	Brevundimonas	0.00499361	Medicago	B1	P1
CL014	Brevundimonas	0.00335075	Medicago	B1	P2
CL014	Brevundimonas	0.00607477	Medicago	B1	P3
CL014	Brevundimonas	0.00508243	Medicago	B1	P4
CL014	Brevundimonas	0.0249233	Medicago	B2	P1
CL014	Brevundimonas	0.0545955	Medicago	B2	P2
CL014	Brevundimonas	0.0777725	Medicago	B2	P3
MF047	Brevundimonas	0.1548199469677529	Medicago	B1	P1
MF047	Brevundimonas	0.0418838	Medicago	B1	P2
MF047	Brevundimonas	0.0473118	Medicago	B1	P3
MF047	Brevundimonas	0.0228969	Medicago	B1	P4
MF047	Brevundimonas	0.0151759	Medicago	B2	P1
MF047	Brevundimonas	0.00917632	Medicago	B2	P2
MF047	Brevundimonas	0.0378959	Medicago	B2	P3
MF047	Brevundimonas	0.00695221	Medicago	B2	P4
MF376	Brevundimonas	0.0153815	Medicago	B1	P1
MF376	Brevundimonas	0.0139646	Medicago	B1	P2
MF376	Brevundimonas	0.00433809	Medicago	B1	P3
MF376	Brevundimonas	0.026826	Medicago	B1	P4
MF376	Brevundimonas	0.0294373	Medicago	B2	P1
MF376	Brevundimonas	0.0624611	Medicago	B2	P2
MF376	Brevundimonas	0.0226906	Medicago	B2	P3
MF376	Brevundimonas	0.0292364	Medicago	B2	P4
SynCom32	Brevundimonas	0.1169848802560423	Medicago	B1	P1
SynCom32	Brevundimonas	0.2013876534424479	Medicago	B1	P2
SynCom32	Brevundimonas	0.0180748	Medicago	B1	P3
SynCom32	Brevundimonas	0.0343511	Medicago	B1	P4
SynCom32	Brevundimonas	0.00336683	Medicago	B1	P5
SynCom32	Brevundimonas	0.0260525	Medicago	B2	P1
SynCom32	Brevundimonas	0.0205446	Medicago	B2	P2
SynCom32	Brevundimonas	0.0371791	Medicago	B2	P3
SynCom32	Brevundimonas	0.0698767	Medicago	B2	P4
ΔHS33 :: marR73 iadCDE	Brevundimonas	0.00991046	Medicago	B1	P1
ΔHS33 :: marR73 iadCDE	Brevundimonas	0.0911433	Medicago	B1	P2
ΔHS33 :: marR73 iadCDE	Brevundimonas	0.0385225	Medicago	B1	P3
ΔHS33 :: marR73 iadCDE	Brevundimonas	0.0433702	Medicago	B1	P4
ΔHS33 :: marR73 iadCDE	Brevundimonas	0.0364578	Medicago	B2	P1
ΔHS33 :: marR73 iadCDE	Brevundimonas	0.0751601	Medicago	B2	P2
ΔHS33 :: marR73 iadCDE	Brevundimonas	0.0696457	Medicago	B2	P3
ΔHS33 :: marR73 iadCDE	Brevundimonas	0.225809	Medicago	B2	P4
ΔHS33 :: marR73 iadCDEFGHIJK2	Brevundimonas	0.00642949	Medicago	B1	P1
ΔHS33 :: marR73 iadCDEFGHIJK2	Brevundimonas	0.0109086	Medicago	B1	P2
ΔHS33 :: marR73 iadCDEFGHIJK2	Brevundimonas	0.00541052	Medicago	B1	P3
ΔHS33 :: marR73 iadCDEFGHIJK2	Brevundimonas	0.00816573	Medicago	B1	P4
ΔHS33 :: marR73 iadCDEFGHIJK2	Brevundimonas	0.00590865	Medicago	B2	P1
ΔHS33 :: marR73 iadCDEFGHIJK2	Brevundimonas	0.0184944	Medicago	B2	P2
ΔHS33 :: marR73 iadCDEFGHIJK2	Brevundimonas	0.023443	Medicago	B2	P3
ΔHS33 :: marR73 iadCDEFGHIJK2	Brevundimonas	0.0268767	Medicago	B2	P4
MF047 :: marR73 iadCDE_site 1	Brevundimonas	0.0731461	Medicago	B1	P1
MF047 :: marR73 iadCDE_site 1	Brevundimonas	0.0417219	Medicago	B1	P2
MF047 :: marR73 iadCDE_site 1	Brevundimonas	0.0195345	Medicago	B1	P3
MF047 :: marR73 iadCDE_site 1	Brevundimonas	0.0155729	Medicago	B1	P4
MF047 :: marR73 iadCDE_site 1	Brevundimonas	0.0371373	Medicago	B2	P1
MF047 :: marR73 iadCDE_site 1	Brevundimonas	0.0237684	Medicago	B2	P2
MF047 :: marR73 iadCDE_site 1	Brevundimonas	0.016995751409897498	Medicago	B2	P3
MF047 :: marR73 iadCDE_site 1	Brevundimonas	0.0227825	Medicago	B2	P4
MF376 :: marR73 iadCDE	Brevundimonas	0.041803	Medicago	B1	P1
MF376 :: marR73 iadCDE	Brevundimonas	0.0507796	Medicago	B1	P2
MF376 :: marR73 iadCDE	Brevundimonas	0.0418103	Medicago	B1	P3
MF376 :: marR73 iadCDE	Brevundimonas	0.00813902	Medicago	B1	P4
MF376 :: marR73 iadCDE	Brevundimonas	0.021876613058337598	Medicago	B2	P1
MF376 :: marR73 iadCDE	Brevundimonas	0.0147718	Medicago	B2	P2
MF376 :: marR73 iadCDE	Brevundimonas	0.0142991	Medicago	B2	P3
MF376 :: marR73 iadCDE	Brevundimonas	0.0160462	Medicago	B2	P4
MF047 :: marR73 iadCDEFGHIJK2_site 1	Brevundimonas	0.1217842894483422	Medicago	B1	P1
MF047 :: marR73 iadCDEFGHIJK2_site 1	Brevundimonas	0.041136	Medicago	B1	P2
MF047 :: marR73 iadCDEFGHIJK2_site 1	Brevundimonas	0.0906629	Medicago	B1	P3
MF047 :: marR73 iadCDEFGHIJK2_site 1	Brevundimonas	0.00938185	Medicago	B1	P4
MF047 :: marR73 iadCDEFGHIJK2_site 1	Brevundimonas	0.018127117999999998	Medicago	B2	P1
MF047 :: marR73 iadCDEFGHIJK2_site 1	Brevundimonas	0.0137348	Medicago	B2	P2
MF047 :: marR73 iadCDEFGHIJK2_site 1	Brevundimonas	0.00940166	Medicago	B2	P3
MF047 :: marR73 iadCDEFGHIJK2_site 1	Brevundimonas	0.0176235	Medicago	B2	P4
MF376 :: marR73 iadCDEFGHIJK2	Brevundimonas	0.0248512	Medicago	B1	P1
MF376 :: marR73 iadCDEFGHIJK2	Brevundimonas	0.00503873	Medicago	B1	P2
MF376 :: marR73 iadCDEFGHIJK2	Brevundimonas	0.013987920000000001	Medicago	B1	P3
MF376 :: marR73 iadCDEFGHIJK2	Brevundimonas	0.0218925	Medicago	B1	P4
MF376 :: marR73 iadCDEFGHIJK2	Brevundimonas	0.0246664	Medicago	B2	P1
MF376 :: marR73 iadCDEFGHIJK2	Brevundimonas	0.037536554209331705	Medicago	B2	P2
input	Brevundimonas	0.0333913	input	B1	P1
input	Brevundimonas	0.0298781	input	B2	P1
ΔHS33	Paraburkholderia	0	Arabidopsis	B1	P1
ΔHS33	Paraburkholderia	0	Arabidopsis	B1	P2
ΔHS33	Paraburkholderia	0	Arabidopsis	B1	P3
ΔHS33	Paraburkholderia	0	Arabidopsis	B1	P4
ΔHS33	Paraburkholderia	0	Arabidopsis	B2	P1
ΔHS33	Paraburkholderia	0	Arabidopsis	B2	P2
ΔHS33	Paraburkholderia	0	Arabidopsis	B2	P3
ΔHS33	Paraburkholderia	0	Arabidopsis	B2	P4
CL014	Paraburkholderia	0	Arabidopsis	B1	P1
CL014	Paraburkholderia	0	Arabidopsis	B1	P2
CL014	Paraburkholderia	0	Arabidopsis	B1	P3
CL014	Paraburkholderia	0	Arabidopsis	B1	P4
CL014	Paraburkholderia	0	Arabidopsis	B2	P1
CL014	Paraburkholderia	0	Arabidopsis	B2	P2
CL014	Paraburkholderia	0	Arabidopsis	B2	P3
CL014	Paraburkholderia	0	Arabidopsis	B2	P4
MF047	Paraburkholderia	0	Arabidopsis	B1	P1
MF047	Paraburkholderia	0	Arabidopsis	B1	P2
MF047	Paraburkholderia	0	Arabidopsis	B1	P3
MF047	Paraburkholderia	0	Arabidopsis	B1	P4
MF047	Paraburkholderia	0	Arabidopsis	B2	P1
MF047	Paraburkholderia	0	Arabidopsis	B2	P2
MF047	Paraburkholderia	0	Arabidopsis	B2	P3
MF047	Paraburkholderia	0	Arabidopsis	B2	P4
MF376	Paraburkholderia	0.5538018939545291	Arabidopsis	B1	P1
MF376	Paraburkholderia	0.6526500699914912	Arabidopsis	B1	P2
MF376	Paraburkholderia	0.5822171558848674	Arabidopsis	B1	P3
MF376	Paraburkholderia	0.6429990069513406	Arabidopsis	B1	P4
MF376	Paraburkholderia	0.5109493711294133	Arabidopsis	B2	P1
MF376	Paraburkholderia	0.4949182316282571	Arabidopsis	B2	P2
MF376	Paraburkholderia	0.468778	Arabidopsis	B2	P3
SynCom32	Paraburkholderia	0	Arabidopsis	B1	P1
SynCom32	Paraburkholderia	0	Arabidopsis	B1	P2
SynCom32	Paraburkholderia	0	Arabidopsis	B1	P3
SynCom32	Paraburkholderia	0	Arabidopsis	B1	P4
SynCom32	Paraburkholderia	0	Arabidopsis	B1	P5
SynCom32	Paraburkholderia	0	Arabidopsis	B2	P1
SynCom32	Paraburkholderia	0	Arabidopsis	B2	P2
SynCom32	Paraburkholderia	0	Arabidopsis	B2	P3
SynCom32	Paraburkholderia	0	Arabidopsis	B2	P4
ΔHS33 :: marR73 iadCDE	Paraburkholderia	0	Arabidopsis	B1	P1
ΔHS33 :: marR73 iadCDE	Paraburkholderia	0	Arabidopsis	B1	P2
ΔHS33 :: marR73 iadCDE	Paraburkholderia	0	Arabidopsis	B1	P3
ΔHS33 :: marR73 iadCDE	Paraburkholderia	0	Arabidopsis	B1	P4
ΔHS33 :: marR73 iadCDE	Paraburkholderia	0	Arabidopsis	B2	P1
ΔHS33 :: marR73 iadCDE	Paraburkholderia	0	Arabidopsis	B2	P2
ΔHS33 :: marR73 iadCDE	Paraburkholderia	0	Arabidopsis	B2	P3
ΔHS33 :: marR73 iadCDE	Paraburkholderia	0	Arabidopsis	B2	P4
ΔHS33 :: marR73 iadCDEFGHIJK2	Paraburkholderia	0	Arabidopsis	B1	P1
ΔHS33 :: marR73 iadCDEFGHIJK2	Paraburkholderia	0	Arabidopsis	B1	P2
ΔHS33 :: marR73 iadCDEFGHIJK2	Paraburkholderia	0	Arabidopsis	B1	P3
ΔHS33 :: marR73 iadCDEFGHIJK2	Paraburkholderia	0	Arabidopsis	B1	P4
ΔHS33 :: marR73 iadCDEFGHIJK2	Paraburkholderia	0	Arabidopsis	B2	P1
ΔHS33 :: marR73 iadCDEFGHIJK2	Paraburkholderia	0	Arabidopsis	B2	P2
ΔHS33 :: marR73 iadCDEFGHIJK2	Paraburkholderia	0	Arabidopsis	B2	P3
MF047 :: marR73 iadCDE_site 1	Paraburkholderia	0	Arabidopsis	B1	P1
MF047 :: marR73 iadCDE_site 1	Paraburkholderia	0	Arabidopsis	B1	P2
MF047 :: marR73 iadCDE_site 1	Paraburkholderia	0	Arabidopsis	B1	P3
MF047 :: marR73 iadCDE_site 1	Paraburkholderia	0	Arabidopsis	B1	P4
MF047 :: marR73 iadCDE_site 1	Paraburkholderia	0	Arabidopsis	B2	P1
MF047 :: marR73 iadCDE_site 1	Paraburkholderia	0	Arabidopsis	B2	P2
MF047 :: marR73 iadCDE_site 1	Paraburkholderia	0	Arabidopsis	B2	P3
MF047 :: marR73 iadCDE_site 1	Paraburkholderia	0	Arabidopsis	B2	P4
MF376 :: marR73 iadCDE	Paraburkholderia	0.6908471275559883	Arabidopsis	B1	P1
MF376 :: marR73 iadCDE	Paraburkholderia	0.3865757595816509	Arabidopsis	B1	P2
MF376 :: marR73 iadCDE	Paraburkholderia	0.7066917728852838	Arabidopsis	B1	P3
MF376 :: marR73 iadCDE	Paraburkholderia	0.6308980213089802	Arabidopsis	B1	P4
MF376 :: marR73 iadCDE	Paraburkholderia	0.4942185751585229	Arabidopsis	B2	P1
MF376 :: marR73 iadCDE	Paraburkholderia	0.491634	Arabidopsis	B2	P2
MF376 :: marR73 iadCDE	Paraburkholderia	0.4401017927681556	Arabidopsis	B2	P3
MF376 :: marR73 iadCDE	Paraburkholderia	0.5357525843949728	Arabidopsis	B2	P4
MF047 :: marR73 iadCDEFGHIJK2_site 1	Paraburkholderia	0	Arabidopsis	B1	P1
MF047 :: marR73 iadCDEFGHIJK2_site 1	Paraburkholderia	0	Arabidopsis	B1	P2
MF047 :: marR73 iadCDEFGHIJK2_site 1	Paraburkholderia	0	Arabidopsis	B1	P3
MF047 :: marR73 iadCDEFGHIJK2_site 1	Paraburkholderia	0	Arabidopsis	B1	P4
MF047 :: marR73 iadCDEFGHIJK2_site 1	Paraburkholderia	0	Arabidopsis	B2	P1
MF047 :: marR73 iadCDEFGHIJK2_site 1	Paraburkholderia	0	Arabidopsis	B2	P2
MF047 :: marR73 iadCDEFGHIJK2_site 1	Paraburkholderia	0	Arabidopsis	B2	P3
MF047 :: marR73 iadCDEFGHIJK2_site 1	Paraburkholderia	0	Arabidopsis	B2	P4
MF376 :: marR73 iadCDEFGHIJK2	Paraburkholderia	0.4367182531269875	Arabidopsis	B1	P1
MF376 :: marR73 iadCDEFGHIJK2	Paraburkholderia	0.4811023015934108	Arabidopsis	B1	P2
MF376 :: marR73 iadCDEFGHIJK2	Paraburkholderia	0.564935	Arabidopsis	B1	P3
MF376 :: marR73 iadCDEFGHIJK2	Paraburkholderia	0.5367759730309531	Arabidopsis	B1	P4
MF376 :: marR73 iadCDEFGHIJK2	Paraburkholderia	0.4879773691654879	Arabidopsis	B2	P1
MF376 :: marR73 iadCDEFGHIJK2	Paraburkholderia	0.4106306502559634	Arabidopsis	B2	P2
MF376 :: marR73 iadCDEFGHIJK2	Paraburkholderia	0.5690921481032786	Arabidopsis	B2	P3
MF376 :: marR73 iadCDEFGHIJK2	Paraburkholderia	0.5564942788008038	Arabidopsis	B2	P4
ΔHS33	Paraburkholderia	0	Medicago	B1	P1
ΔHS33	Paraburkholderia	0	Medicago	B1	P2
ΔHS33	Paraburkholderia	0	Medicago	B1	P3
ΔHS33	Paraburkholderia	0	Medicago	B1	P4
ΔHS33	Paraburkholderia	0	Medicago	B2	P1
ΔHS33	Paraburkholderia	0	Medicago	B2	P2
ΔHS33	Paraburkholderia	0	Medicago	B2	P3
ΔHS33	Paraburkholderia	0	Medicago	B2	P4
CL014	Paraburkholderia	0	Medicago	B1	P1
CL014	Paraburkholderia	0	Medicago	B1	P2
CL014	Paraburkholderia	0	Medicago	B1	P3
CL014	Paraburkholderia	0	Medicago	B1	P4
CL014	Paraburkholderia	0	Medicago	B2	P1
CL014	Paraburkholderia	0	Medicago	B2	P2
CL014	Paraburkholderia	0	Medicago	B2	P3
MF047	Paraburkholderia	0	Medicago	B1	P1
MF047	Paraburkholderia	0	Medicago	B1	P2
MF047	Paraburkholderia	0	Medicago	B1	P3
MF047	Paraburkholderia	0	Medicago	B1	P4
MF047	Paraburkholderia	0	Medicago	B2	P1
MF047	Paraburkholderia	0	Medicago	B2	P2
MF047	Paraburkholderia	0	Medicago	B2	P3
MF047	Paraburkholderia	0	Medicago	B2	P4
MF376	Paraburkholderia	0.2977436613165852	Medicago	B1	P1
MF376	Paraburkholderia	0.2848873667454537	Medicago	B1	P2
MF376	Paraburkholderia	0.2708043891235929	Medicago	B1	P3
MF376	Paraburkholderia	0.2413620430645968	Medicago	B1	P4
MF376	Paraburkholderia	0.3760254801660071	Medicago	B2	P1
MF376	Paraburkholderia	0.3909939821539738	Medicago	B2	P2
MF376	Paraburkholderia	0.3208514155817317	Medicago	B2	P3
MF376	Paraburkholderia	0.3846893633391037	Medicago	B2	P4
SynCom32	Paraburkholderia	0	Medicago	B1	P1
SynCom32	Paraburkholderia	0	Medicago	B1	P2
SynCom32	Paraburkholderia	0	Medicago	B1	P3
SynCom32	Paraburkholderia	0	Medicago	B1	P4
SynCom32	Paraburkholderia	0	Medicago	B1	P5
SynCom32	Paraburkholderia	0	Medicago	B2	P1
SynCom32	Paraburkholderia	0	Medicago	B2	P2
SynCom32	Paraburkholderia	0	Medicago	B2	P3
SynCom32	Paraburkholderia	0	Medicago	B2	P4
ΔHS33 :: marR73 iadCDE	Paraburkholderia	0	Medicago	B1	P1
ΔHS33 :: marR73 iadCDE	Paraburkholderia	0	Medicago	B1	P2
ΔHS33 :: marR73 iadCDE	Paraburkholderia	0	Medicago	B1	P3
ΔHS33 :: marR73 iadCDE	Paraburkholderia	0	Medicago	B1	P4
ΔHS33 :: marR73 iadCDE	Paraburkholderia	0	Medicago	B2	P1
ΔHS33 :: marR73 iadCDE	Paraburkholderia	0	Medicago	B2	P2
ΔHS33 :: marR73 iadCDE	Paraburkholderia	0	Medicago	B2	P3
ΔHS33 :: marR73 iadCDE	Paraburkholderia	0	Medicago	B2	P4
ΔHS33 :: marR73 iadCDEFGHIJK2	Paraburkholderia	0	Medicago	B1	P1
ΔHS33 :: marR73 iadCDEFGHIJK2	Paraburkholderia	0	Medicago	B1	P2
ΔHS33 :: marR73 iadCDEFGHIJK2	Paraburkholderia	0	Medicago	B1	P3
ΔHS33 :: marR73 iadCDEFGHIJK2	Paraburkholderia	0	Medicago	B1	P4
ΔHS33 :: marR73 iadCDEFGHIJK2	Paraburkholderia	0	Medicago	B2	P1
ΔHS33 :: marR73 iadCDEFGHIJK2	Paraburkholderia	0	Medicago	B2	P2
ΔHS33 :: marR73 iadCDEFGHIJK2	Paraburkholderia	0	Medicago	B2	P3
ΔHS33 :: marR73 iadCDEFGHIJK2	Paraburkholderia	0	Medicago	B2	P4
MF047 :: marR73 iadCDE_site 1	Paraburkholderia	0	Medicago	B1	P1
MF047 :: marR73 iadCDE_site 1	Paraburkholderia	0	Medicago	B1	P2
MF047 :: marR73 iadCDE_site 1	Paraburkholderia	0	Medicago	B1	P3
MF047 :: marR73 iadCDE_site 1	Paraburkholderia	0	Medicago	B1	P4
MF047 :: marR73 iadCDE_site 1	Paraburkholderia	0	Medicago	B2	P1
MF047 :: marR73 iadCDE_site 1	Paraburkholderia	0	Medicago	B2	P2
MF047 :: marR73 iadCDE_site 1	Paraburkholderia	0	Medicago	B2	P3
MF047 :: marR73 iadCDE_site 1	Paraburkholderia	0	Medicago	B2	P4
MF376 :: marR73 iadCDE	Paraburkholderia	0.4694044502617801	Medicago	B1	P1
MF376 :: marR73 iadCDE	Paraburkholderia	0.5264183629276743	Medicago	B1	P2
MF376 :: marR73 iadCDE	Paraburkholderia	0.3443965517241379	Medicago	B1	P3
MF376 :: marR73 iadCDE	Paraburkholderia	0.2993840739111306	Medicago	B1	P4
MF376 :: marR73 iadCDE	Paraburkholderia	0.3203407330924109	Medicago	B2	P1
MF376 :: marR73 iadCDE	Paraburkholderia	0.2044726973383334	Medicago	B2	P2
MF376 :: marR73 iadCDE	Paraburkholderia	0.2481330617786829	Medicago	B2	P3
MF376 :: marR73 iadCDE	Paraburkholderia	0.2625199499633352	Medicago	B2	P4
MF047 :: marR73 iadCDEFGHIJK2_site 1	Paraburkholderia	0	Medicago	B1	P1
MF047 :: marR73 iadCDEFGHIJK2_site 1	Paraburkholderia	0	Medicago	B1	P2
MF047 :: marR73 iadCDEFGHIJK2_site 1	Paraburkholderia	0	Medicago	B1	P3
MF047 :: marR73 iadCDEFGHIJK2_site 1	Paraburkholderia	0	Medicago	B1	P4
MF047 :: marR73 iadCDEFGHIJK2_site 1	Paraburkholderia	0	Medicago	B2	P1
MF047 :: marR73 iadCDEFGHIJK2_site 1	Paraburkholderia	0	Medicago	B2	P2
MF047 :: marR73 iadCDEFGHIJK2_site 1	Paraburkholderia	0	Medicago	B2	P3
MF047 :: marR73 iadCDEFGHIJK2_site 1	Paraburkholderia	0	Medicago	B2	P4
MF376 :: marR73 iadCDEFGHIJK2	Paraburkholderia	0.3213160658032901	Medicago	B1	P1
MF376 :: marR73 iadCDEFGHIJK2	Paraburkholderia	0.2605098894487478	Medicago	B1	P2
MF376 :: marR73 iadCDEFGHIJK2	Paraburkholderia	0.3332576411281166	Medicago	B1	P3
MF376 :: marR73 iadCDEFGHIJK2	Paraburkholderia	0.2823596559174854	Medicago	B1	P4
MF376 :: marR73 iadCDEFGHIJK2	Paraburkholderia	0.2612377529417557	Medicago	B2	P1
MF376 :: marR73 iadCDEFGHIJK2	Paraburkholderia	0.2463881978089127	Medicago	B2	P2
input	Paraburkholderia	0	input	B1	P1
input	Paraburkholderia	0	input	B2	P1
ΔHS33	Chryseobacterium	0.0982859	Arabidopsis	B1	P1
ΔHS33	Chryseobacterium	0.1162387462487495	Arabidopsis	B1	P2
ΔHS33	Chryseobacterium	0.1574100998352234	Arabidopsis	B1	P3
ΔHS33	Chryseobacterium	0.0159376	Arabidopsis	B1	P4
ΔHS33	Chryseobacterium	0.0166261	Arabidopsis	B2	P1
ΔHS33	Chryseobacterium	0.0112603	Arabidopsis	B2	P2
ΔHS33	Chryseobacterium	0.00458832	Arabidopsis	B2	P3
ΔHS33	Chryseobacterium	0.00462773	Arabidopsis	B2	P4
CL014	Chryseobacterium	0.0425226	Arabidopsis	B1	P1
CL014	Chryseobacterium	0.0579205	Arabidopsis	B1	P2
CL014	Chryseobacterium	0.0877467	Arabidopsis	B1	P3
CL014	Chryseobacterium	0.0129668	Arabidopsis	B1	P4
CL014	Chryseobacterium	0.0042245	Arabidopsis	B2	P1
CL014	Chryseobacterium	0.00223485	Arabidopsis	B2	P2
CL014	Chryseobacterium	0.00351375	Arabidopsis	B2	P3
CL014	Chryseobacterium	0.00243235	Arabidopsis	B2	P4
MF047	Chryseobacterium	0.041797	Arabidopsis	B1	P1
MF047	Chryseobacterium	0.0597311	Arabidopsis	B1	P2
MF047	Chryseobacterium	0.107681	Arabidopsis	B1	P3
MF047	Chryseobacterium	0.0840063	Arabidopsis	B1	P4
MF047	Chryseobacterium	0.00425849	Arabidopsis	B2	P1
MF047	Chryseobacterium	0.00319234	Arabidopsis	B2	P2
MF047	Chryseobacterium	0.0038059	Arabidopsis	B2	P3
MF047	Chryseobacterium	0.00291005	Arabidopsis	B2	P4
MF376	Chryseobacterium	0.0205778	Arabidopsis	B1	P1
MF376	Chryseobacterium	0.0212994	Arabidopsis	B1	P2
MF376	Chryseobacterium	0.0268595	Arabidopsis	B1	P3
MF376	Chryseobacterium	0.0236913	Arabidopsis	B1	P4
MF376	Chryseobacterium	0.00389453	Arabidopsis	B2	P1
MF376	Chryseobacterium	0.0157681	Arabidopsis	B2	P2
MF376	Chryseobacterium	0.0123457	Arabidopsis	B2	P3
SynCom32	Chryseobacterium	0.1332876309861913	Arabidopsis	B1	P1
SynCom32	Chryseobacterium	0.1023889524794151	Arabidopsis	B1	P2
SynCom32	Chryseobacterium	0.0724384	Arabidopsis	B1	P3
SynCom32	Chryseobacterium	0.0831916	Arabidopsis	B1	P4
SynCom32	Chryseobacterium	0.0606571	Arabidopsis	B1	P5
SynCom32	Chryseobacterium	0.0125043	Arabidopsis	B2	P1
SynCom32	Chryseobacterium	0.00608266	Arabidopsis	B2	P2
SynCom32	Chryseobacterium	0.00296262	Arabidopsis	B2	P3
SynCom32	Chryseobacterium	0.00403752	Arabidopsis	B2	P4
ΔHS33 :: marR73 iadCDE	Chryseobacterium	0.00968283	Arabidopsis	B1	P1
ΔHS33 :: marR73 iadCDE	Chryseobacterium	0.0114718	Arabidopsis	B1	P2
ΔHS33 :: marR73 iadCDE	Chryseobacterium	0.016266	Arabidopsis	B1	P3
ΔHS33 :: marR73 iadCDE	Chryseobacterium	0.0149237	Arabidopsis	B1	P4
ΔHS33 :: marR73 iadCDE	Chryseobacterium	0.00370017	Arabidopsis	B2	P1
ΔHS33 :: marR73 iadCDE	Chryseobacterium	0.00489366	Arabidopsis	B2	P2
ΔHS33 :: marR73 iadCDE	Chryseobacterium	0.00153841	Arabidopsis	B2	P3
ΔHS33 :: marR73 iadCDE	Chryseobacterium	0.00194155	Arabidopsis	B2	P4
ΔHS33 :: marR73 iadCDEFGHIJK2	Chryseobacterium	0.0431242	Arabidopsis	B1	P1
ΔHS33 :: marR73 iadCDEFGHIJK2	Chryseobacterium	0.0438395	Arabidopsis	B1	P2
ΔHS33 :: marR73 iadCDEFGHIJK2	Chryseobacterium	0.0311673	Arabidopsis	B1	P3
ΔHS33 :: marR73 iadCDEFGHIJK2	Chryseobacterium	0.0163476	Arabidopsis	B1	P4
ΔHS33 :: marR73 iadCDEFGHIJK2	Chryseobacterium	0.00293799	Arabidopsis	B2	P1
ΔHS33 :: marR73 iadCDEFGHIJK2	Chryseobacterium	0.00189966	Arabidopsis	B2	P2
ΔHS33 :: marR73 iadCDEFGHIJK2	Chryseobacterium	0.000980104	Arabidopsis	B2	P3
MF047 :: marR73 iadCDE_site 1	Chryseobacterium	0.0889061	Arabidopsis	B1	P1
MF047 :: marR73 iadCDE_site 1	Chryseobacterium	0.0298318	Arabidopsis	B1	P2
MF047 :: marR73 iadCDE_site 1	Chryseobacterium	0.0359998	Arabidopsis	B1	P3
MF047 :: marR73 iadCDE_site 1	Chryseobacterium	0.0475844	Arabidopsis	B1	P4
MF047 :: marR73 iadCDE_site 1	Chryseobacterium	0.00606897	Arabidopsis	B2	P1
MF047 :: marR73 iadCDE_site 1	Chryseobacterium	0.0031146	Arabidopsis	B2	P2
MF047 :: marR73 iadCDE_site 1	Chryseobacterium	0.00421695	Arabidopsis	B2	P3
MF047 :: marR73 iadCDE_site 1	Chryseobacterium	0.00386227	Arabidopsis	B2	P4
MF376 :: marR73 iadCDE	Chryseobacterium	0.0173442	Arabidopsis	B1	P1
MF376 :: marR73 iadCDE	Chryseobacterium	0.0059575	Arabidopsis	B1	P2
MF376 :: marR73 iadCDE	Chryseobacterium	0.00941483	Arabidopsis	B1	P3
MF376 :: marR73 iadCDE	Chryseobacterium	0.014003	Arabidopsis	B1	P4
MF376 :: marR73 iadCDE	Chryseobacterium	0.00518049	Arabidopsis	B2	P1
MF376 :: marR73 iadCDE	Chryseobacterium	0.00438676	Arabidopsis	B2	P2
MF376 :: marR73 iadCDE	Chryseobacterium	0.0102173	Arabidopsis	B2	P3
MF376 :: marR73 iadCDE	Chryseobacterium	0.0232059	Arabidopsis	B2	P4
MF047 :: marR73 iadCDEFGHIJK2_site 1	Chryseobacterium	0.0886213	Arabidopsis	B1	P1
MF047 :: marR73 iadCDEFGHIJK2_site 1	Chryseobacterium	0.0154732	Arabidopsis	B1	P2
MF047 :: marR73 iadCDEFGHIJK2_site 1	Chryseobacterium	0.0194133	Arabidopsis	B1	P3
MF047 :: marR73 iadCDEFGHIJK2_site 1	Chryseobacterium	0.0172379	Arabidopsis	B1	P4
MF047 :: marR73 iadCDEFGHIJK2_site 1	Chryseobacterium	0.00266818	Arabidopsis	B2	P1
MF047 :: marR73 iadCDEFGHIJK2_site 1	Chryseobacterium	0.00181251	Arabidopsis	B2	P2
MF047 :: marR73 iadCDEFGHIJK2_site 1	Chryseobacterium	0.00166926	Arabidopsis	B2	P3
MF047 :: marR73 iadCDEFGHIJK2_site 1	Chryseobacterium	0.00230718	Arabidopsis	B2	P4
MF376 :: marR73 iadCDEFGHIJK2	Chryseobacterium	0.00699597	Arabidopsis	B1	P1
MF376 :: marR73 iadCDEFGHIJK2	Chryseobacterium	0.00577323	Arabidopsis	B1	P2
MF376 :: marR73 iadCDEFGHIJK2	Chryseobacterium	0.00611377	Arabidopsis	B1	P3
MF376 :: marR73 iadCDEFGHIJK2	Chryseobacterium	0.0201757	Arabidopsis	B1	P4
MF376 :: marR73 iadCDEFGHIJK2	Chryseobacterium	0.0041647	Arabidopsis	B2	P1
MF376 :: marR73 iadCDEFGHIJK2	Chryseobacterium	0.00511927	Arabidopsis	B2	P2
MF376 :: marR73 iadCDEFGHIJK2	Chryseobacterium	0.00511093	Arabidopsis	B2	P3
MF376 :: marR73 iadCDEFGHIJK2	Chryseobacterium	0.00590575	Arabidopsis	B2	P4
ΔHS33	Chryseobacterium	0.00380744	Medicago	B1	P1
ΔHS33	Chryseobacterium	0.00924784	Medicago	B1	P2
ΔHS33	Chryseobacterium	0.00470208	Medicago	B1	P3
ΔHS33	Chryseobacterium	0.00678561	Medicago	B1	P4
ΔHS33	Chryseobacterium	0.00081729	Medicago	B2	P1
ΔHS33	Chryseobacterium	0.000530047	Medicago	B2	P2
ΔHS33	Chryseobacterium	0.00181831	Medicago	B2	P3
ΔHS33	Chryseobacterium	0.00170723	Medicago	B2	P4
CL014	Chryseobacterium	0.00494716	Medicago	B1	P1
CL014	Chryseobacterium	0.00191201	Medicago	B1	P2
CL014	Chryseobacterium	0.00732087	Medicago	B1	P3
CL014	Chryseobacterium	0.00957842	Medicago	B1	P4
CL014	Chryseobacterium	0.00123996	Medicago	B2	P1
CL014	Chryseobacterium	0.000713	Medicago	B2	P2
CL014	Chryseobacterium	0.000761542	Medicago	B2	P3
MF047	Chryseobacterium	0.002395	Medicago	B1	P1
MF047	Chryseobacterium	0.00801603	Medicago	B1	P2
MF047	Chryseobacterium	0.0150538	Medicago	B1	P3
MF047	Chryseobacterium	0.00498454	Medicago	B1	P4
MF047	Chryseobacterium	0.00206944	Medicago	B2	P1
MF047	Chryseobacterium	0.00109242	Medicago	B2	P2
MF047	Chryseobacterium	0	Medicago	B2	P3
MF047	Chryseobacterium	0.00215758	Medicago	B2	P4
MF376	Chryseobacterium	0.00552454	Medicago	B1	P1
MF376	Chryseobacterium	0.0019536	Medicago	B1	P2
MF376	Chryseobacterium	0.00241005	Medicago	B1	P3
MF376	Chryseobacterium	0.00708205	Medicago	B1	P4
MF376	Chryseobacterium	0.00135122	Medicago	B2	P1
MF376	Chryseobacterium	0.00112056	Medicago	B2	P2
MF376	Chryseobacterium	0.00144658	Medicago	B2	P3
MF376	Chryseobacterium	0.00134641	Medicago	B2	P4
SynCom32	Chryseobacterium	0.0222933	Medicago	B1	P1
SynCom32	Chryseobacterium	0.00249066	Medicago	B1	P2
SynCom32	Chryseobacterium	0.0277795	Medicago	B1	P3
SynCom32	Chryseobacterium	0.00992977	Medicago	B1	P4
SynCom32	Chryseobacterium	0.00449749	Medicago	B1	P5
SynCom32	Chryseobacterium	0.00159031	Medicago	B2	P1
SynCom32	Chryseobacterium	0.000790177	Medicago	B2	P2
SynCom32	Chryseobacterium	0.001377	Medicago	B2	P3
SynCom32	Chryseobacterium	0.00163083	Medicago	B2	P4
ΔHS33 :: marR73 iadCDE	Chryseobacterium	0.0010714	Medicago	B1	P1
ΔHS33 :: marR73 iadCDE	Chryseobacterium	0.0031894	Medicago	B1	P2
ΔHS33 :: marR73 iadCDE	Chryseobacterium	0.0138971	Medicago	B1	P3
ΔHS33 :: marR73 iadCDE	Chryseobacterium	0.0100829	Medicago	B1	P4
ΔHS33 :: marR73 iadCDE	Chryseobacterium	0.000780348	Medicago	B2	P1
ΔHS33 :: marR73 iadCDE	Chryseobacterium	0.000943714	Medicago	B2	P2
ΔHS33 :: marR73 iadCDE	Chryseobacterium	0.000542208	Medicago	B2	P3
ΔHS33 :: marR73 iadCDE	Chryseobacterium	0.000891593	Medicago	B2	P4
ΔHS33 :: marR73 iadCDEFGHIJK2	Chryseobacterium	0.00889413	Medicago	B1	P1
ΔHS33 :: marR73 iadCDEFGHIJK2	Chryseobacterium	0.00780959	Medicago	B1	P2
ΔHS33 :: marR73 iadCDEFGHIJK2	Chryseobacterium	0.00384354	Medicago	B1	P3
ΔHS33 :: marR73 iadCDEFGHIJK2	Chryseobacterium	0.00378043	Medicago	B1	P4
ΔHS33 :: marR73 iadCDEFGHIJK2	Chryseobacterium	0.000154139	Medicago	B2	P1
ΔHS33 :: marR73 iadCDEFGHIJK2	Chryseobacterium	0.00130039	Medicago	B2	P2
ΔHS33 :: marR73 iadCDEFGHIJK2	Chryseobacterium	0.000901655	Medicago	B2	P3
ΔHS33 :: marR73 iadCDEFGHIJK2	Chryseobacterium	0.00140532	Medicago	B2	P4
MF047 :: marR73 iadCDE_site 1	Chryseobacterium	0.00785621	Medicago	B1	P1
MF047 :: marR73 iadCDE_site 1	Chryseobacterium	0.0139794	Medicago	B1	P2
MF047 :: marR73 iadCDE_site 1	Chryseobacterium	0.007231	Medicago	B1	P3
MF047 :: marR73 iadCDE_site 1	Chryseobacterium	0.0100901	Medicago	B1	P4
MF047 :: marR73 iadCDE_site 1	Chryseobacterium	0.00170213	Medicago	B2	P1
MF047 :: marR73 iadCDE_site 1	Chryseobacterium	0.00186032	Medicago	B2	P2
MF047 :: marR73 iadCDE_site 1	Chryseobacterium	0.00112472	Medicago	B2	P3
MF047 :: marR73 iadCDE_site 1	Chryseobacterium	0.00129101	Medicago	B2	P4
MF376 :: marR73 iadCDE	Chryseobacterium	0.00065445	Medicago	B1	P1
MF376 :: marR73 iadCDE	Chryseobacterium	0	Medicago	B1	P2
MF376 :: marR73 iadCDE	Chryseobacterium	0.00409483	Medicago	B1	P3
MF376 :: marR73 iadCDE	Chryseobacterium	0.00219974	Medicago	B1	P4
MF376 :: marR73 iadCDE	Chryseobacterium	0.00238771	Medicago	B2	P1
MF376 :: marR73 iadCDE	Chryseobacterium	0.00246959	Medicago	B2	P2
MF376 :: marR73 iadCDE	Chryseobacterium	0.00165479	Medicago	B2	P3
MF376 :: marR73 iadCDE	Chryseobacterium	0.00327826	Medicago	B2	P4
MF047 :: marR73 iadCDEFGHIJK2_site 1	Chryseobacterium	0.0018572	Medicago	B1	P1
MF047 :: marR73 iadCDEFGHIJK2_site 1	Chryseobacterium	0.0212685	Medicago	B1	P2
MF047 :: marR73 iadCDEFGHIJK2_site 1	Chryseobacterium	0.00650482	Medicago	B1	P3
MF047 :: marR73 iadCDEFGHIJK2_site 1	Chryseobacterium	0.00326424	Medicago	B1	P4
MF047 :: marR73 iadCDEFGHIJK2_site 1	Chryseobacterium	0.00190411	Medicago	B2	P1
MF047 :: marR73 iadCDEFGHIJK2_site 1	Chryseobacterium	0.00356577	Medicago	B2	P2
MF047 :: marR73 iadCDEFGHIJK2_site 1	Chryseobacterium	0.00278568	Medicago	B2	P3
MF047 :: marR73 iadCDEFGHIJK2_site 1	Chryseobacterium	0.00387183	Medicago	B2	P4
MF376 :: marR73 iadCDEFGHIJK2	Chryseobacterium	0.00840042	Medicago	B1	P1
MF376 :: marR73 iadCDEFGHIJK2	Chryseobacterium	0.00195533	Medicago	B1	P2
MF376 :: marR73 iadCDEFGHIJK2	Chryseobacterium	0.00340615	Medicago	B1	P3
MF376 :: marR73 iadCDEFGHIJK2	Chryseobacterium	0.00782747	Medicago	B1	P4
MF376 :: marR73 iadCDEFGHIJK2	Chryseobacterium	0.00260942	Medicago	B2	P1
MF376 :: marR73 iadCDEFGHIJK2	Chryseobacterium	0.00174589	Medicago	B2	P2
input	Chryseobacterium	0.0555826	input	B1	P1
input	Chryseobacterium	0.1574758385446276	input	B2	P1
ΔHS33	Curtobacterium	0.1320881547486916	Arabidopsis	B1	P1
ΔHS33	Curtobacterium	0.1501167052350783	Arabidopsis	B1	P2
ΔHS33	Curtobacterium	0.2304933613502956	Arabidopsis	B1	P3
ΔHS33	Curtobacterium	0.1219559487736931	Arabidopsis	B1	P4
ΔHS33	Curtobacterium	0.153756	Arabidopsis	B2	P1
ΔHS33	Curtobacterium	0.0925248	Arabidopsis	B2	P2
ΔHS33	Curtobacterium	0.28301045069181746	Arabidopsis	B2	P3
ΔHS33	Curtobacterium	0.31067461967791027	Arabidopsis	B2	P4
CL014	Curtobacterium	0.12250189461482301	Arabidopsis	B1	P1
CL014	Curtobacterium	0.1694336441293322	Arabidopsis	B1	P2
CL014	Curtobacterium	0.1913818011429947	Arabidopsis	B1	P3
CL014	Curtobacterium	0.0662524	Arabidopsis	B1	P4
CL014	Curtobacterium	0.21563065782377788	Arabidopsis	B2	P1
CL014	Curtobacterium	0.1738813577838993	Arabidopsis	B2	P2
CL014	Curtobacterium	0.35741585504869927	Arabidopsis	B2	P3
CL014	Curtobacterium	0.3548799024475524	Arabidopsis	B2	P4
MF047	Curtobacterium	0.2046402498627042	Arabidopsis	B1	P1
MF047	Curtobacterium	0.1830125267393828	Arabidopsis	B1	P2
MF047	Curtobacterium	0.25909592073465637	Arabidopsis	B1	P3
MF047	Curtobacterium	0.1709051461067856	Arabidopsis	B1	P4
MF047	Curtobacterium	0.1335036733601618	Arabidopsis	B2	P1
MF047	Curtobacterium	0.2001197126001596	Arabidopsis	B2	P2
MF047	Curtobacterium	0.1536631779257849	Arabidopsis	B2	P3
MF047	Curtobacterium	0.186905	Arabidopsis	B2	P4
MF376	Curtobacterium	0.1111999039443001	Arabidopsis	B1	P1
MF376	Curtobacterium	0.0561853	Arabidopsis	B1	P2
MF376	Curtobacterium	0.0816116	Arabidopsis	B1	P3
MF376	Curtobacterium	0.0608597	Arabidopsis	B1	P4
MF376	Curtobacterium	0.11913426525588959	Arabidopsis	B2	P1
MF376	Curtobacterium	0.0621523	Arabidopsis	B2	P2
MF376	Curtobacterium	0.063115	Arabidopsis	B2	P3
SynCom32	Curtobacterium	0.1596317692306336	Arabidopsis	B1	P1
SynCom32	Curtobacterium	0.2059225340141048	Arabidopsis	B1	P2
SynCom32	Curtobacterium	0.17947763965302468	Arabidopsis	B1	P3
SynCom32	Curtobacterium	0.1529903623605442	Arabidopsis	B1	P4
SynCom32	Curtobacterium	0.1079383212655926	Arabidopsis	B1	P5
SynCom32	Curtobacterium	0.1633774351765133	Arabidopsis	B2	P1
SynCom32	Curtobacterium	0.1469070765953945	Arabidopsis	B2	P2
SynCom32	Curtobacterium	0.1926845941631723	Arabidopsis	B2	P3
SynCom32	Curtobacterium	0.11097063626264271	Arabidopsis	B2	P4
ΔHS33 :: marR73 iadCDE	Curtobacterium	0.0449324	Arabidopsis	B1	P1
ΔHS33 :: marR73 iadCDE	Curtobacterium	0.1142299240515824	Arabidopsis	B1	P2
ΔHS33 :: marR73 iadCDE	Curtobacterium	0.1746023579226849	Arabidopsis	B1	P3
ΔHS33 :: marR73 iadCDE	Curtobacterium	0.1220625902337676	Arabidopsis	B1	P4
ΔHS33 :: marR73 iadCDE	Curtobacterium	0.151289	Arabidopsis	B2	P1
ΔHS33 :: marR73 iadCDE	Curtobacterium	0.192877	Arabidopsis	B2	P2
ΔHS33 :: marR73 iadCDE	Curtobacterium	0.4794329877855389	Arabidopsis	B2	P3
ΔHS33 :: marR73 iadCDE	Curtobacterium	0.4553443695074596	Arabidopsis	B2	P4
ΔHS33 :: marR73 iadCDEFGHIJK2	Curtobacterium	0.2124943002614161	Arabidopsis	B1	P1
ΔHS33 :: marR73 iadCDEFGHIJK2	Curtobacterium	0.1972779369856733	Arabidopsis	B1	P2
ΔHS33 :: marR73 iadCDEFGHIJK2	Curtobacterium	0.1691184252174833	Arabidopsis	B1	P3
ΔHS33 :: marR73 iadCDEFGHIJK2	Curtobacterium	0.1598193159819316	Arabidopsis	B1	P4
ΔHS33 :: marR73 iadCDEFGHIJK2	Curtobacterium	0.2580794800743776	Arabidopsis	B2	P1
ΔHS33 :: marR73 iadCDEFGHIJK2	Curtobacterium	0.2150936882376306	Arabidopsis	B2	P2
ΔHS33 :: marR73 iadCDEFGHIJK2	Curtobacterium	0.1493678327025384	Arabidopsis	B2	P3
MF047 :: marR73 iadCDE_site 1	Curtobacterium	0.1860069576146115	Arabidopsis	B1	P1
MF047 :: marR73 iadCDE_site 1	Curtobacterium	0.325656	Arabidopsis	B1	P2
MF047 :: marR73 iadCDE_site 1	Curtobacterium	0.3429292625297193	Arabidopsis	B1	P3
MF047 :: marR73 iadCDE_site 1	Curtobacterium	0.3373835853480791	Arabidopsis	B1	P4
MF047 :: marR73 iadCDE_site 1	Curtobacterium	0.1379310349310345	Arabidopsis	B2	P1
MF047 :: marR73 iadCDE_site 1	Curtobacterium	0.1423329633674375	Arabidopsis	B2	P2
MF047 :: marR73 iadCDE_site 1	Curtobacterium	0.2152828268179438	Arabidopsis	B2	P3
MF047 :: marR73 iadCDE_site 1	Curtobacterium	0.1828358212862005	Arabidopsis	B2	P4
MF376 :: marR73 iadCDE	Curtobacterium	0.0699245	Arabidopsis	B1	P1
MF376 :: marR73 iadCDE	Curtobacterium	0.0225061	Arabidopsis	B1	P2
MF376 :: marR73 iadCDE	Curtobacterium	0.0573581	Arabidopsis	B1	P3
MF376 :: marR73 iadCDE	Curtobacterium	0.070624	Arabidopsis	B1	P4
MF376 :: marR73 iadCDE	Curtobacterium	0.0955696	Arabidopsis	B2	P1
MF376 :: marR73 iadCDE	Curtobacterium	0.1876356733096961	Arabidopsis	B2	P2
MF376 :: marR73 iadCDE	Curtobacterium	0.0633926	Arabidopsis	B2	P3
MF376 :: marR73 iadCDE	Curtobacterium	0.0639128	Arabidopsis	B2	P4
MF047 :: marR73 iadCDEFGHIJK2_site 1	Curtobacterium	0.2017362542339809	Arabidopsis	B1	P1
MF047 :: marR73 iadCDEFGHIJK2_site 1	Curtobacterium	0.1329626900742179	Arabidopsis	B1	P2
MF047 :: marR73 iadCDEFGHIJK2_site 1	Curtobacterium	0.1503265615890737	Arabidopsis	B1	P3
MF047 :: marR73 iadCDEFGHIJK2_site 1	Curtobacterium	0.1864101027887352	Arabidopsis	B1	P4
MF047 :: marR73 iadCDEFGHIJK2_site 1	Curtobacterium	0.3558683254365807	Arabidopsis	B2	P1
MF047 :: marR73 iadCDEFGHIJK2_site 1	Curtobacterium	0.2700640700885179	Arabidopsis	B2	P2
MF047 :: marR73 iadCDEFGHIJK2_site 1	Curtobacterium	0.2190755774721694	Arabidopsis	B2	P3
MF047 :: marR73 iadCDEFGHIJK2_site 1	Curtobacterium	0.3350911889169413	Arabidopsis	B2	P4
MF376 :: marR73 iadCDEFGHIJK2	Curtobacterium	0.0996396	Arabidopsis	B1	P1
MF376 :: marR73 iadCDEFGHIJK2	Curtobacterium	0.0738203	Arabidopsis	B1	P2
MF376 :: marR73 iadCDEFGHIJK2	Curtobacterium	0.0625427	Arabidopsis	B1	P3
MF376 :: marR73 iadCDEFGHIJK2	Curtobacterium	0.0731944	Arabidopsis	B1	P4
MF376 :: marR73 iadCDEFGHIJK2	Curtobacterium	0.0827047	Arabidopsis	B2	P1
MF376 :: marR73 iadCDEFGHIJK2	Curtobacterium	0.0800203	Arabidopsis	B2	P2
MF376 :: marR73 iadCDEFGHIJK2	Curtobacterium	0.1097902621959566	Arabidopsis	B2	P3
MF376 :: marR73 iadCDEFGHIJK2	Curtobacterium	0.12090390845634251	Arabidopsis	B2	P4
ΔHS33	Curtobacterium	0.028525864999999997	Medicago	B1	P1
ΔHS33	Curtobacterium	0.0215783	Medicago	B1	P2
ΔHS33	Curtobacterium	0.0280602	Medicago	B1	P3
ΔHS33	Curtobacterium	0.0247845	Medicago	B1	P4
ΔHS33	Curtobacterium	0.159008	Medicago	B2	P1
ΔHS33	Curtobacterium	0.0271428	Medicago	B2	P2
ΔHS33	Curtobacterium	0.1076078262752927	Medicago	B2	P3
ΔHS33	Curtobacterium	0.0639666	Medicago	B2	P4
CL014	Curtobacterium	0.0306352	Medicago	B1	P1
CL014	Curtobacterium	0.028983	Medicago	B1	P2
CL014	Curtobacterium	0.0336449	Medicago	B1	P3
CL014	Curtobacterium	0.0250212	Medicago	B1	P4
CL014	Curtobacterium	0.0646021	Medicago	B2	P1
CL014	Curtobacterium	0.0975113	Medicago	B2	P2
CL014	Curtobacterium	0.1112486118672061	Medicago	B2	P3
MF047	Curtobacterium	0.0513215	Medicago	B1	P1
MF047	Curtobacterium	0.0665331	Medicago	B1	P2
MF047	Curtobacterium	0.0494624	Medicago	B1	P3
MF047	Curtobacterium	0.058188506362511896	Medicago	B1	P4
MF047	Curtobacterium	0.0366751	Medicago	B2	P1
MF047	Curtobacterium	0.0554949	Medicago	B2	P2
MF047	Curtobacterium	0.0605204	Medicago	B2	P3
MF047	Curtobacterium	0.0333227	Medicago	B2	P4
MF376	Curtobacterium	0.0227088	Medicago	B1	P1
MF376	Curtobacterium	0.0194154	Medicago	B1	P2
MF376	Curtobacterium	0.0187417	Medicago	B1	P3
MF376	Curtobacterium	0.0147364	Medicago	B1	P4
MF376	Curtobacterium	0.0187241	Medicago	B2	P1
MF376	Curtobacterium	0.0287612	Medicago	B2	P2
MF376	Curtobacterium	0.022938622999999998	Medicago	B2	P3
MF376	Curtobacterium	0.059001730999999995	Medicago	B2	P4
SynCom32	Curtobacterium	0.1117978148107272	Medicago	B1	P1
SynCom32	Curtobacterium	0.14531815229668502	Medicago	B1	P2
SynCom32	Curtobacterium	0.0640808	Medicago	B1	P3
SynCom32	Curtobacterium	0.0780166	Medicago	B1	P4
SynCom32	Curtobacterium	0.029196	Medicago	B1	P5
SynCom32	Curtobacterium	0.0816239	Medicago	B2	P1
SynCom32	Curtobacterium	0.0690797	Medicago	B2	P2
SynCom32	Curtobacterium	0.0530147	Medicago	B2	P3
SynCom32	Curtobacterium	0.0487036	Medicago	B2	P4
ΔHS33 :: marR73 iadCDE	Curtobacterium	0.00757634	Medicago	B1	P1
ΔHS33 :: marR73 iadCDE	Curtobacterium	0.0540972	Medicago	B1	P2
ΔHS33 :: marR73 iadCDE	Curtobacterium	0.0347263	Medicago	B1	P3
ΔHS33 :: marR73 iadCDE	Curtobacterium	0.0417127	Medicago	B1	P4
ΔHS33 :: marR73 iadCDE	Curtobacterium	0.0370821	Medicago	B2	P1
ΔHS33 :: marR73 iadCDE	Curtobacterium	0.0852376	Medicago	B2	P2
ΔHS33 :: marR73 iadCDE	Curtobacterium	0.059362438000000003	Medicago	B2	P3
ΔHS33 :: marR73 iadCDE	Curtobacterium	0.108433	Medicago	B2	P4
ΔHS33 :: marR73 iadCDEFGHIJK2	Curtobacterium	0.0255394	Medicago	B1	P1
ΔHS33 :: marR73 iadCDEFGHIJK2	Curtobacterium	0.0312384	Medicago	B1	P2
ΔHS33 :: marR73 iadCDEFGHIJK2	Curtobacterium	0.0300387	Medicago	B1	P3
ΔHS33 :: marR73 iadCDEFGHIJK2	Curtobacterium	0.0326629	Medicago	B1	P4
ΔHS33 :: marR73 iadCDEFGHIJK2	Curtobacterium	0.0202435	Medicago	B2	P1
ΔHS33 :: marR73 iadCDEFGHIJK2	Curtobacterium	0.034966	Medicago	B2	P2
ΔHS33 :: marR73 iadCDEFGHIJK2	Curtobacterium	0.0409609	Medicago	B2	P3
ΔHS33 :: marR73 iadCDEFGHIJK2	Curtobacterium	0.0331421	Medicago	B2	P4
MF047 :: marR73 iadCDE_site 1	Curtobacterium	0.057017	Medicago	B1	P1
MF047 :: marR73 iadCDE_site 1	Curtobacterium	0.0531325	Medicago	B1	P2
MF047 :: marR73 iadCDE_site 1	Curtobacterium	0.054898	Medicago	B1	P3
MF047 :: marR73 iadCDE_site 1	Curtobacterium	0.04749	Medicago	B1	P4
MF047 :: marR73 iadCDE_site 1	Curtobacterium	0.0588008	Medicago	B2	P1
MF047 :: marR73 iadCDE_site 1	Curtobacterium	0.0418901	Medicago	B2	P2
MF047 :: marR73 iadCDE_site 1	Curtobacterium	0.0416146	Medicago	B2	P3
MF047 :: marR73 iadCDE_site 1	Curtobacterium	0.0866495	Medicago	B2	P4
MF376 :: marR73 iadCDE	Curtobacterium	0.00556283	Medicago	B1	P1
MF376 :: marR73 iadCDE	Curtobacterium	0.00563014	Medicago	B1	P2
MF376 :: marR73 iadCDE	Curtobacterium	0.0297414	Medicago	B1	P3
MF376 :: marR73 iadCDE	Curtobacterium	0.0230972	Medicago	B1	P4
MF376 :: marR73 iadCDE	Curtobacterium	0.0323309	Medicago	B2	P1
MF376 :: marR73 iadCDE	Curtobacterium	0.0183847	Medicago	B2	P2
MF376 :: marR73 iadCDE	Curtobacterium	0.0178632	Medicago	B2	P3
MF376 :: marR73 iadCDE	Curtobacterium	0.0208342	Medicago	B2	P4
MF047 :: marR73 iadCDEFGHIJK2_site 1	Curtobacterium	0.0451919	Medicago	B1	P1
MF047 :: marR73 iadCDEFGHIJK2_site 1	Curtobacterium	0.0425369	Medicago	B1	P2
MF047 :: marR73 iadCDEFGHIJK2_site 1	Curtobacterium	0.0626517	Medicago	B1	P3
MF047 :: marR73 iadCDEFGHIJK2_site 1	Curtobacterium	0.040472059874360804	Medicago	B1	P4
MF047 :: marR73 iadCDEFGHIJK2_site 1	Curtobacterium	0.0337027	Medicago	B2	P1
MF047 :: marR73 iadCDEFGHIJK2_site 1	Curtobacterium	0.0472134	Medicago	B2	P2
MF047 :: marR73 iadCDEFGHIJK2_site 1	Curtobacterium	0.0426557	Medicago	B2	P3
MF047 :: marR73 iadCDEFGHIJK2_site 1	Curtobacterium	0.0256342	Medicago	B2	P4
MF376 :: marR73 iadCDEFGHIJK2	Curtobacterium	0.0241512	Medicago	B1	P1
MF376 :: marR73 iadCDEFGHIJK2	Curtobacterium	0.0192525	Medicago	B1	P2
MF376 :: marR73 iadCDEFGHIJK2	Curtobacterium	0.0176211	Medicago	B1	P3
MF376 :: marR73 iadCDEFGHIJK2	Curtobacterium	0.017408	Medicago	B1	P4
MF376 :: marR73 iadCDEFGHIJK2	Curtobacterium	0.0213185	Medicago	B2	P1
MF376 :: marR73 iadCDEFGHIJK2	Curtobacterium	0.113744	Medicago	B2	P2
input	Curtobacterium	0.036243477999999996	input	B1	P1
input	Curtobacterium	0.0281094	input	B2	P1
ΔHS33	Dyella	0.00489749	Arabidopsis	B1	P1
ΔHS33	Dyella	0.0132711	Arabidopsis	B1	P2
ΔHS33	Dyella	0.0245226	Arabidopsis	B1	P3
ΔHS33	Dyella	0.00511866	Arabidopsis	B1	P4
ΔHS33	Dyella	0.065193	Arabidopsis	B2	P1
ΔHS33	Dyella	0.2429792429792429	Arabidopsis	B2	P2
ΔHS33	Dyella	0.1439587050726485	Arabidopsis	B2	P3
ΔHS33	Dyella	0.1542575071986836	Arabidopsis	B2	P4
CL014	Dyella	0.00458734	Arabidopsis	B1	P1
CL014	Dyella	0.0057481	Arabidopsis	B1	P2
CL014	Dyella	0.00734232	Arabidopsis	B1	P3
CL014	Dyella	0.00384953	Arabidopsis	B1	P4
CL014	Dyella	0.0376584	Arabidopsis	B2	P1
CL014	Dyella	0.052179	Arabidopsis	B2	P2
CL014	Dyella	0.1125015411170016	Arabidopsis	B2	P3
CL014	Dyella	0.137063	Arabidopsis	B2	P4
MF047	Dyella	0.0112965	Arabidopsis	B1	P1
MF047	Dyella	0.00870761	Arabidopsis	B1	P2
MF047	Dyella	0.00551268	Arabidopsis	B1	P3
MF047	Dyella	0.00466032	Arabidopsis	B1	P4
MF047	Dyella	0.00681358	Arabidopsis	B2	P1
MF047	Dyella	0.0323224	Arabidopsis	B2	P2
MF047	Dyella	0.1289248334919124	Arabidopsis	B2	P3
MF047	Dyella	0.1224867724867724	Arabidopsis	B2	P4
MF376	Dyella	0.011068	Arabidopsis	B1	P1
MF376	Dyella	0.00450141	Arabidopsis	B1	P2
MF376	Dyella	0.00299231	Arabidopsis	B1	P3
MF376	Dyella	0.00624202	Arabidopsis	B1	P4
MF376	Dyella	0.0150674	Arabidopsis	B2	P1
MF376	Dyella	0.00317872	Arabidopsis	B2	P2
MF376	Dyella	0.00603865	Arabidopsis	B2	P3
SynCom32	Dyella	0.2449319361472921	Arabidopsis	B1	P1
SynCom32	Dyella	0.2593508843185762	Arabidopsis	B1	P2
SynCom32	Dyella	0.00446462	Arabidopsis	B1	P3
SynCom32	Dyella	0.0060941	Arabidopsis	B1	P4
SynCom32	Dyella	0.00432835	Arabidopsis	B1	P5
SynCom32	Dyella	0.0201459	Arabidopsis	B2	P1
SynCom32	Dyella	0.0343236	Arabidopsis	B2	P2
SynCom32	Dyella	0.0273473	Arabidopsis	B2	P3
SynCom32	Dyella	0.00448613	Arabidopsis	B2	P4
ΔHS33 :: marR73 iadCDE	Dyella	0.00378672	Arabidopsis	B1	P1
ΔHS33 :: marR73 iadCDE	Dyella	0.00455618	Arabidopsis	B1	P2
ΔHS33 :: marR73 iadCDE	Dyella	0.00875071	Arabidopsis	B1	P3
ΔHS33 :: marR73 iadCDE	Dyella	0.00779597	Arabidopsis	B1	P4
ΔHS33 :: marR73 iadCDE	Dyella	0.00716161	Arabidopsis	B2	P1
ΔHS33 :: marR73 iadCDE	Dyella	0.0311649	Arabidopsis	B2	P2
ΔHS33 :: marR73 iadCDE	Dyella	0.2299183180103293	Arabidopsis	B2	P3
ΔHS33 :: marR73 iadCDE	Dyella	0.1854690374003678	Arabidopsis	B2	P4
ΔHS33 :: marR73 iadCDEFGHIJK2	Dyella	0.0385643	Arabidopsis	B1	P1
ΔHS33 :: marR73 iadCDEFGHIJK2	Dyella	0.0237822	Arabidopsis	B1	P2
ΔHS33 :: marR73 iadCDEFGHIJK2	Dyella	0.00502699	Arabidopsis	B1	P3
ΔHS33 :: marR73 iadCDEFGHIJK2	Dyella	0.0240912	Arabidopsis	B1	P4
ΔHS33 :: marR73 iadCDEFGHIJK2	Dyella	0.0143807	Arabidopsis	B2	P1
ΔHS33 :: marR73 iadCDEFGHIJK2	Dyella	0.00673517	Arabidopsis	B2	P2
ΔHS33 :: marR73 iadCDEFGHIJK2	Dyella	0.00499853	Arabidopsis	B2	P3
MF047 :: marR73 iadCDE_site 1	Dyella	0.1468109779667568	Arabidopsis	B1	P1
MF047 :: marR73 iadCDE_site 1	Dyella	0.084599	Arabidopsis	B1	P2
MF047 :: marR73 iadCDE_site 1	Dyella	0.0503636	Arabidopsis	B1	P3
MF047 :: marR73 iadCDE_site 1	Dyella	0.0329962	Arabidopsis	B1	P4
MF047 :: marR73 iadCDE_site 1	Dyella	0.112736	Arabidopsis	B2	P1
MF047 :: marR73 iadCDE_site 1	Dyella	0.0204796	Arabidopsis	B2	P2
MF047 :: marR73 iadCDE_site 1	Dyella	0.0319907	Arabidopsis	B2	P3
MF047 :: marR73 iadCDE_site 1	Dyella	0.1331500392772977	Arabidopsis	B2	P4
MF376 :: marR73 iadCDE	Dyella	0.0108325	Arabidopsis	B1	P1
MF376 :: marR73 iadCDE	Dyella	0.00589131	Arabidopsis	B1	P2
MF376 :: marR73 iadCDE	Dyella	0.0066628	Arabidopsis	B1	P3
MF376 :: marR73 iadCDE	Dyella	0.00502283	Arabidopsis	B1	P4
MF376 :: marR73 iadCDE	Dyella	0.00634092	Arabidopsis	B2	P1
MF376 :: marR73 iadCDE	Dyella	0.0124367	Arabidopsis	B2	P2
MF376 :: marR73 iadCDE	Dyella	0.0041021	Arabidopsis	B2	P3
MF376 :: marR73 iadCDE	Dyella	0.0115815	Arabidopsis	B2	P4
MF047 :: marR73 iadCDEFGHIJK2_site 1	Dyella	0.00940471	Arabidopsis	B1	P1
MF047 :: marR73 iadCDEFGHIJK2_site 1	Dyella	0.00455489	Arabidopsis	B1	P2
MF047 :: marR73 iadCDEFGHIJK2_site 1	Dyella	0.00779418	Arabidopsis	B1	P3
MF047 :: marR73 iadCDEFGHIJK2_site 1	Dyella	0.00596312	Arabidopsis	B1	P4
MF047 :: marR73 iadCDEFGHIJK2_site 1	Dyella	0.390788	Arabidopsis	B2	P1
MF047 :: marR73 iadCDEFGHIJK2_site 1	Dyella	0.4216826842016523	Arabidopsis	B2	P2
MF047 :: marR73 iadCDEFGHIJK2_site 1	Dyella	0.4292868243826627	Arabidopsis	B2	P3
MF047 :: marR73 iadCDEFGHIJK2_site 1	Dyella	0.2231377719182597	Arabidopsis	B2	P4
MF376 :: marR73 iadCDEFGHIJK2	Dyella	0.00360399	Arabidopsis	B1	P1
MF376 :: marR73 iadCDEFGHIJK2	Dyella	0.00546532	Arabidopsis	B1	P2
MF376 :: marR73 iadCDEFGHIJK2	Dyella	0.00455685	Arabidopsis	B1	P3
MF376 :: marR73 iadCDEFGHIJK2	Dyella	0.00515885	Arabidopsis	B1	P4
MF376 :: marR73 iadCDEFGHIJK2	Dyella	0.00475405	Arabidopsis	B2	P1
MF376 :: marR73 iadCDEFGHIJK2	Dyella	0.00439313	Arabidopsis	B2	P2
MF376 :: marR73 iadCDEFGHIJK2	Dyella	0.0104111	Arabidopsis	B2	P3
MF376 :: marR73 iadCDEFGHIJK2	Dyella	0.00524956	Arabidopsis	B2	P4
ΔHS33	Dyella	0.0074554	Medicago	B1	P1
ΔHS33	Dyella	0.00863132	Medicago	B1	P2
ΔHS33	Dyella	0.00711974	Medicago	B1	P3
ΔHS33	Dyella	0.00966753	Medicago	B1	P4
ΔHS33	Dyella	0.4613149291681802	Medicago	B2	P1
ΔHS33	Dyella	0.4429647297864352	Medicago	B2	P2
ΔHS33	Dyella	0.1737217252163793	Medicago	B2	P3
ΔHS33	Dyella	0.0844896	Medicago	B2	P4
CL014	Dyella	0.00831495	Medicago	B1	P1
CL014	Dyella	0.00728835	Medicago	B1	P2
CL014	Dyella	0.0115265	Medicago	B1	P3
CL014	Dyella	0.00834039	Medicago	B1	P4
CL014	Dyella	0.0300381	Medicago	B2	P1
CL014	Dyella	0.2652021865344786	Medicago	B2	P2
CL014	Dyella	0.154657	Medicago	B2	P3
MF047	Dyella	0.2182020357539988	Medicago	B1	P1
MF047	Dyella	0.0226453	Medicago	B1	P2
MF047	Dyella	0.0709677	Medicago	B1	P3
MF047	Dyella	0.0520844	Medicago	B1	P4
MF047	Dyella	0.0237986	Medicago	B2	P1
MF047	Dyella	0.0255626	Medicago	B2	P2
MF047	Dyella	0.1334841628959276	Medicago	B2	P3
MF047	Dyella	0.0115071	Medicago	B2	P4
MF376	Dyella	0.00985694	Medicago	B1	P1
MF376	Dyella	0.00754908	Medicago	B1	P2
MF376	Dyella	0.00660637	Medicago	B1	P3
MF376	Dyella	0.00944274	Medicago	B1	P4
MF376	Dyella	0.0627353	Medicago	B2	P1
MF376	Dyella	0.0481428	Medicago	B2	P2
MF376	Dyella	0.0179376	Medicago	B2	P3
MF376	Dyella	0.0747259	Medicago	B2	P4
SynCom32	Dyella	0.2543869330096016	Medicago	B1	P1
SynCom32	Dyella	0.2385993002431358	Medicago	B1	P2
SynCom32	Dyella	0.1581852368532783	Medicago	B1	P3
SynCom32	Dyella	0.0334599	Medicago	B1	P4
SynCom32	Dyella	0.00650754	Medicago	B1	P5
SynCom32	Dyella	0.2818955042527339	Medicago	B2	P1
SynCom32	Dyella	0.1723802577194262	Medicago	B2	P2
SynCom32	Dyella	0.0894069	Medicago	B2	P3
SynCom32	Dyella	0.1060036486262369	Medicago	B2	P4
ΔHS33 :: marR73 iadCDE	Dyella	0.2416775082268309	Medicago	B1	P1
ΔHS33 :: marR73 iadCDE	Dyella	0.1045142296368989	Medicago	B1	P2
ΔHS33 :: marR73 iadCDE	Dyella	0.00897868	Medicago	B1	P3
ΔHS33 :: marR73 iadCDE	Dyella	0.0129834	Medicago	B1	P4
ΔHS33 :: marR73 iadCDE	Dyella	0.4360895214907763	Medicago	B2	P1
ΔHS33 :: marR73 iadCDE	Dyella	0.1292888439501179	Medicago	B2	P2
ΔHS33 :: marR73 iadCDE	Dyella	0.1942039824249789	Medicago	B2	P3
ΔHS33 :: marR73 iadCDE	Dyella	0.1220433209209629	Medicago	B2	P4
ΔHS33 :: marR73 iadCDEFGHIJK2	Dyella	0.00832262	Medicago	B1	P1
ΔHS33 :: marR73 iadCDEFGHIJK2	Dyella	0.0154952	Medicago	B1	P2
ΔHS33 :: marR73 iadCDEFGHIJK2	Dyella	0.00839665	Medicago	B1	P3
ΔHS33 :: marR73 iadCDEFGHIJK2	Dyella	0.0258582	Medicago	B1	P4
ΔHS33 :: marR73 iadCDEFGHIJK2	Dyella	0.00863176	Medicago	B2	P1
ΔHS33 :: marR73 iadCDEFGHIJK2	Dyella	0.0173385	Medicago	B2	P2
ΔHS33 :: marR73 iadCDEFGHIJK2	Dyella	0.0174535	Medicago	B2	P3
ΔHS33 :: marR73 iadCDEFGHIJK2	Dyella	0.0147558	Medicago	B2	P4
MF047 :: marR73 iadCDE_site 1	Dyella	0.0463635	Medicago	B1	P1
MF047 :: marR73 iadCDE_site 1	Dyella	0.0202255	Medicago	B1	P2
MF047 :: marR73 iadCDE_site 1	Dyella	0.0337087	Medicago	B1	P3
MF047 :: marR73 iadCDE_site 1	Dyella	0.0946673	Medicago	B1	P4
MF047 :: marR73 iadCDE_site 1	Dyella	0.092766	Medicago	B2	P1
MF047 :: marR73 iadCDE_site 1	Dyella	0.0446259	Medicago	B2	P2
MF047 :: marR73 iadCDE_site 1	Dyella	0.2616220944763809	Medicago	B2	P3
MF047 :: marR73 iadCDE_site 1	Dyella	0.0701701	Medicago	B2	P4
MF376 :: marR73 iadCDE	Dyella	0.2270124345549738	Medicago	B1	P1
MF376 :: marR73 iadCDE	Dyella	0.1268947596362061	Medicago	B1	P2
MF376 :: marR73 iadCDE	Dyella	0.025	Medicago	B1	P3
MF376 :: marR73 iadCDE	Dyella	0.00813902	Medicago	B1	P4
MF376 :: marR73 iadCDE	Dyella	0.1024135260712442	Medicago	B2	P1
MF376 :: marR73 iadCDE	Dyella	0.0242385	Medicago	B2	P2
MF376 :: marR73 iadCDE	Dyella	0.0325441	Medicago	B2	P3
MF376 :: marR73 iadCDE	Dyella	0.0182893	Medicago	B2	P4
MF047 :: marR73 iadCDEFGHIJK2_site 1	Dyella	0.391422	Medicago	B1	P1
MF047 :: marR73 iadCDEFGHIJK2_site 1	Dyella	0.0309794	Medicago	B1	P2
MF047 :: marR73 iadCDEFGHIJK2_site 1	Dyella	0.1211017740429505	Medicago	B1	P3
MF047 :: marR73 iadCDEFGHIJK2_site 1	Dyella	0.0110254	Medicago	B1	P4
MF047 :: marR73 iadCDEFGHIJK2_site 1	Dyella	0.0297041	Medicago	B2	P1
MF047 :: marR73 iadCDEFGHIJK2_site 1	Dyella	0.0165082	Medicago	B2	P2
MF047 :: marR73 iadCDEFGHIJK2_site 1	Dyella	0.0118391	Medicago	B2	P3
MF047 :: marR73 iadCDEFGHIJK2_site 1	Dyella	0.0166889	Medicago	B2	P4
MF376 :: marR73 iadCDEFGHIJK2	Dyella	0.0080504	Medicago	B1	P1
MF376 :: marR73 iadCDEFGHIJK2	Dyella	0.0075957	Medicago	B1	P2
MF376 :: marR73 iadCDEFGHIJK2	Dyella	0.00928743	Medicago	B1	P3
MF376 :: marR73 iadCDEFGHIJK2	Dyella	0.0104366	Medicago	B1	P4
MF376 :: marR73 iadCDEFGHIJK2	Dyella	0.024321796071094432	Medicago	B2	P1
MF376 :: marR73 iadCDEFGHIJK2	Dyella	0.2075422286238051	Medicago	B2	P2
input	Dyella	0.0443826	input	B1	P1
input	Dyella	0.0510391	input	B2	P1
ΔHS33	Flavobacterium	0.2706582796798866	Arabidopsis	B1	P1
ΔHS33	Flavobacterium	0.22507502473824598	Arabidopsis	B1	P2
ΔHS33	Flavobacterium	0.1394785302203159	Arabidopsis	B1	P3
ΔHS33	Flavobacterium	0.3389948809716147	Arabidopsis	B1	P4
ΔHS33	Flavobacterium	0.1511802183154739	Arabidopsis	B2	P1
ΔHS33	Flavobacterium	0.0332384	Arabidopsis	B2	P2
ΔHS33	Flavobacterium	0.0175886	Arabidopsis	B2	P3
ΔHS33	Flavobacterium	0.0192308	Arabidopsis	B2	P4
CL014	Flavobacterium	0.3197574693325222	Arabidopsis	B1	P1
CL014	Flavobacterium	0.2156551140769229	Arabidopsis	B1	P2
CL014	Flavobacterium	0.1964371698801154	Arabidopsis	B1	P3
CL014	Flavobacterium	0.6545552772192205	Arabidopsis	B1	P4
CL014	Flavobacterium	0.1216053107851538	Arabidopsis	B2	P1
CL014	Flavobacterium	0.1721809253541756	Arabidopsis	B2	P2
CL014	Flavobacterium	0.0558501	Arabidopsis	B2	P3
CL014	Flavobacterium	0.0276072	Arabidopsis	B2	P4
MF047	Flavobacterium	0.192214	Arabidopsis	B1	P1
MF047	Flavobacterium	0.2115795912328138	Arabidopsis	B1	P2
MF047	Flavobacterium	0.188534	Arabidopsis	B1	P3
MF047	Flavobacterium	0.1429834082226507	Arabidopsis	B1	P4
MF047	Flavobacterium	0.3333333325264557	Arabidopsis	B2	P1
MF047	Flavobacterium	0.148444	Arabidopsis	B2	P2
MF047	Flavobacterium	0.037583253999999996	Arabidopsis	B2	P3
MF047	Flavobacterium	0.054761904005291004	Arabidopsis	B2	P4
MF376	Flavobacterium	0.0977744	Arabidopsis	B1	P1
MF376	Flavobacterium	0.13295638499999998	Arabidopsis	B1	P2
MF376	Flavobacterium	0.1821744089344542	Arabidopsis	B1	P3
MF376	Flavobacterium	0.1116470420600084	Arabidopsis	B1	P4
MF376	Flavobacterium	0.21541211713554229	Arabidopsis	B2	P1
MF376	Flavobacterium	0.29277677985549366	Arabidopsis	B2	P2
MF376	Flavobacterium	0.3343621389006978	Arabidopsis	B2	P3
SynCom32	Flavobacterium	0.023112329319165598	Arabidopsis	B1	P1
SynCom32	Flavobacterium	0.0339327	Arabidopsis	B1	P2
SynCom32	Flavobacterium	0.2575712476609865	Arabidopsis	B1	P3
SynCom32	Flavobacterium	0.2457837290839002	Arabidopsis	B1	P4
SynCom32	Flavobacterium	0.3430220331978117	Arabidopsis	B1	P5
SynCom32	Flavobacterium	0.2598124338920078	Arabidopsis	B2	P1
SynCom32	Flavobacterium	0.1238798674119915	Arabidopsis	B2	P2
SynCom32	Flavobacterium	0.2028258886654512	Arabidopsis	B2	P3
SynCom32	Flavobacterium	0.29298531850734083	Arabidopsis	B2	P4
ΔHS33 :: marR73 iadCDE	Flavobacterium	0.6873030396016061	Arabidopsis	B1	P1
ΔHS33 :: marR73 iadCDE	Flavobacterium	0.3019282410055325	Arabidopsis	B1	P2
ΔHS33 :: marR73 iadCDE	Flavobacterium	0.2385854735498533	Arabidopsis	B1	P3
ΔHS33 :: marR73 iadCDE	Flavobacterium	0.23978171278438568	Arabidopsis	B1	P4
ΔHS33 :: marR73 iadCDE	Flavobacterium	0.2099546429450942	Arabidopsis	B2	P1
ΔHS33 :: marR73 iadCDE	Flavobacterium	0.1235926111821326	Arabidopsis	B2	P2
ΔHS33 :: marR73 iadCDE	Flavobacterium	0.0186074	Arabidopsis	B2	P3
ΔHS33 :: marR73 iadCDE	Flavobacterium	0.0154302	Arabidopsis	B2	P4
ΔHS33 :: marR73 iadCDEFGHIJK2	Flavobacterium	0.0841639	Arabidopsis	B1	P1
ΔHS33 :: marR73 iadCDEFGHIJK2	Flavobacterium	0.21547277921203428	Arabidopsis	B1	P2
ΔHS33 :: marR73 iadCDEFGHIJK2	Flavobacterium	0.2475923380523865	Arabidopsis	B1	P3
ΔHS33 :: marR73 iadCDEFGHIJK2	Flavobacterium	0.0905571	Arabidopsis	B1	P4
ΔHS33 :: marR73 iadCDEFGHIJK2	Flavobacterium	0.1424153392129271	Arabidopsis	B2	P1
ΔHS33 :: marR73 iadCDEFGHIJK2	Flavobacterium	0.1460150251360849	Arabidopsis	B2	P2
ΔHS33 :: marR73 iadCDEFGHIJK2	Flavobacterium	0.2446339319233558	Arabidopsis	B2	P3
MF047 :: marR73 iadCDE_site 1	Flavobacterium	0.0864322	Arabidopsis	B1	P1
MF047 :: marR73 iadCDE_site 1	Flavobacterium	0.0670989	Arabidopsis	B1	P2
MF047 :: marR73 iadCDE_site 1	Flavobacterium	0.1066169850751247	Arabidopsis	B1	P3
MF047 :: marR73 iadCDE_site 1	Flavobacterium	0.09375	Arabidopsis	B1	P4
MF047 :: marR73 iadCDE_site 1	Flavobacterium	0.11705747206896541	Arabidopsis	B2	P1
MF047 :: marR73 iadCDE_site 1	Flavobacterium	0.2588531444683846	Arabidopsis	B2	P2
MF047 :: marR73 iadCDE_site 1	Flavobacterium	0.2106296343303766	Arabidopsis	B2	P3
MF047 :: marR73 iadCDE_site 1	Flavobacterium	0.0959675	Arabidopsis	B2	P4
MF376 :: marR73 iadCDE	Flavobacterium	0.0527629	Arabidopsis	B1	P1
MF376 :: marR73 iadCDE	Flavobacterium	0.4787184749833851	Arabidopsis	B1	P2
MF376 :: marR73 iadCDE	Flavobacterium	0.0780707	Arabidopsis	B1	P3
MF376 :: marR73 iadCDE	Flavobacterium	0.169863	Arabidopsis	B1	P4
MF376 :: marR73 iadCDE	Flavobacterium	0.2879108130237059	Arabidopsis	B2	P1
MF376 :: marR73 iadCDE	Flavobacterium	0.2033737338509406	Arabidopsis	B2	P2
MF376 :: marR73 iadCDE	Flavobacterium	0.3644408998514128	Arabidopsis	B2	P3
MF376 :: marR73 iadCDE	Flavobacterium	0.19718611961922522	Arabidopsis	B2	P4
MF047 :: marR73 iadCDEFGHIJK2_site 1	Flavobacterium	0.2634353036180239	Arabidopsis	B1	P1
MF047 :: marR73 iadCDEFGHIJK2_site 1	Flavobacterium	0.2551744920255207	Arabidopsis	B1	P2
MF047 :: marR73 iadCDEFGHIJK2_site 1	Flavobacterium	0.2346191335599898	Arabidopsis	B1	P3
MF047 :: marR73 iadCDEFGHIJK2_site 1	Flavobacterium	0.147074	Arabidopsis	B1	P4
MF047 :: marR73 iadCDEFGHIJK2_site 1	Flavobacterium	0.012040157000000001	Arabidopsis	B2	P1
MF047 :: marR73 iadCDEFGHIJK2_site 1	Flavobacterium	0.0138678	Arabidopsis	B2	P2
MF047 :: marR73 iadCDEFGHIJK2_site 1	Flavobacterium	0.014390146000000001	Arabidopsis	B2	P3
MF047 :: marR73 iadCDEFGHIJK2_site 1	Flavobacterium	0.0452648	Arabidopsis	B2	P4
MF376 :: marR73 iadCDEFGHIJK2	Flavobacterium	0.33729065114055534	Arabidopsis	B1	P1
MF376 :: marR73 iadCDEFGHIJK2	Flavobacterium	0.3269186366626125	Arabidopsis	B1	P2
MF376 :: marR73 iadCDEFGHIJK2	Flavobacterium	0.2293992554851522	Arabidopsis	B1	P3
MF376 :: marR73 iadCDEFGHIJK2	Flavobacterium	0.2548779233240372	Arabidopsis	B1	P4
MF376 :: marR73 iadCDEFGHIJK2	Flavobacterium	0.2831604588059091	Arabidopsis	B2	P1
MF376 :: marR73 iadCDEFGHIJK2	Flavobacterium	0.3783538462573067	Arabidopsis	B2	P2
MF376 :: marR73 iadCDEFGHIJK2	Flavobacterium	0.1115317635996819	Arabidopsis	B2	P3
MF376 :: marR73 iadCDEFGHIJK2	Flavobacterium	0.1793462658056021	Arabidopsis	B2	P4
ΔHS33	Flavobacterium	0.6594637692244592	Medicago	B1	P1
ΔHS33	Flavobacterium	0.6754848108707543	Medicago	B1	P2
ΔHS33	Flavobacterium	0.715762	Medicago	B1	P3
ΔHS33	Flavobacterium	0.6510519007550891	Medicago	B1	P4
ΔHS33	Flavobacterium	0.0640816	Medicago	B2	P1
ΔHS33	Flavobacterium	0.0537556	Medicago	B2	P2
ΔHS33	Flavobacterium	0.3433340609881445	Medicago	B2	P3
ΔHS33	Flavobacterium	0.5309117322459135	Medicago	B2	P4
CL014	Flavobacterium	0.6928579742020671	Medicago	B1	P1
CL014	Flavobacterium	0.6417537475680751	Medicago	B1	P2
CL014	Flavobacterium	0.6289719636791277	Medicago	B1	P3
CL014	Flavobacterium	0.6289828634197563	Medicago	B1	P4
CL014	Flavobacterium	0.5436002358567221	Medicago	B2	P1
CL014	Flavobacterium	0.1205989206940888	Medicago	B2	P2
CL014	Flavobacterium	0.3121370765287958	Medicago	B2	P3
MF047	Flavobacterium	0.1856984002022923	Medicago	B1	P1
MF047	Flavobacterium	0.5739478957134267	Medicago	B1	P2
MF047	Flavobacterium	0.556989	Medicago	B1	P3
MF047	Flavobacterium	0.5787397390461669	Medicago	B1	P4
MF047	Flavobacterium	0.561968	Medicago	B2	P1
MF047	Flavobacterium	0.4765130002779112	Medicago	B2	P2
MF047	Flavobacterium	0.3778280548099546	Medicago	B2	P3
MF047	Flavobacterium	0.6057215930536998	Medicago	B2	P4
MF376	Flavobacterium	0.5194231205010467	Medicago	B1	P1
MF376	Flavobacterium	0.569775	Medicago	B1	P2
MF376	Flavobacterium	0.592191	Medicago	B1	P3
MF376	Flavobacterium	0.580156	Medicago	B1	P4
MF376	Flavobacterium	0.3447543661958305	Medicago	B2	P1
MF376	Flavobacterium	0.3504876530350694	Medicago	B2	P2
MF376	Flavobacterium	0.5060963013277536	Medicago	B2	P3
MF376	Flavobacterium	0.3024139244479707	Medicago	B2	P4
SynCom32	Flavobacterium	0.0857521	Medicago	B1	P1
SynCom32	Flavobacterium	0.0476783	Medicago	B1	P2
SynCom32	Flavobacterium	0.398283	Medicago	B1	P3
SynCom32	Flavobacterium	0.5505505926781312	Medicago	B1	P4
SynCom32	Flavobacterium	0.6752010057788944	Medicago	B1	P5
SynCom32	Flavobacterium	0.22409	Medicago	B2	P1
SynCom32	Flavobacterium	0.3993435442708484	Medicago	B2	P2
SynCom32	Flavobacterium	0.46955837481961243	Medicago	B2	P3
SynCom32	Flavobacterium	0.3400409093572889	Medicago	B2	P4
ΔHS33 :: marR73 iadCDE	Flavobacterium	0.0692202	Medicago	B1	P1
ΔHS33 :: marR73 iadCDE	Flavobacterium	0.4963199207585868	Medicago	B1	P2
ΔHS33 :: marR73 iadCDE	Flavobacterium	0.616426	Medicago	B1	P3
ΔHS33 :: marR73 iadCDE	Flavobacterium	0.6356353597900553	Medicago	B1	P4
ΔHS33 :: marR73 iadCDE	Flavobacterium	0.056903	Medicago	B2	P1
ΔHS33 :: marR73 iadCDE	Flavobacterium	0.2974047845433097	Medicago	B2	P2
ΔHS33 :: marR73 iadCDE	Flavobacterium	0.16989810160128999	Medicago	B2	P3
ΔHS33 :: marR73 iadCDE	Flavobacterium	0.0745004	Medicago	B2	P4
ΔHS33 :: marR73 iadCDEFGHIJK2	Flavobacterium	0.638877	Medicago	B1	P1
ΔHS33 :: marR73 iadCDEFGHIJK2	Flavobacterium	0.6863765957588941	Medicago	B1	P2
ΔHS33 :: marR73 iadCDEFGHIJK2	Flavobacterium	0.7054075647608727	Medicago	B1	P3
ΔHS33 :: marR73 iadCDEFGHIJK2	Flavobacterium	0.6544684715502797	Medicago	B1	P4
ΔHS33 :: marR73 iadCDEFGHIJK2	Flavobacterium	0.6523660286186096	Medicago	B2	P1
ΔHS33 :: marR73 iadCDEFGHIJK2	Flavobacterium	0.5580118483739344	Medicago	B2	P2
ΔHS33 :: marR73 iadCDEFGHIJK2	Flavobacterium	0.5464030397481805	Medicago	B2	P3
ΔHS33 :: marR73 iadCDEFGHIJK2	Flavobacterium	0.5901744923000352	Medicago	B2	P4
MF047 :: marR73 iadCDE_site 1	Flavobacterium	0.4883942383271039	Medicago	B1	P1
MF047 :: marR73 iadCDE_site 1	Flavobacterium	0.5100451558676419	Medicago	B1	P2
MF047 :: marR73 iadCDE_site 1	Flavobacterium	0.5889484484996582	Medicago	B1	P3
MF047 :: marR73 iadCDE_site 1	Flavobacterium	0.4890760512248165	Medicago	B1	P4
MF047 :: marR73 iadCDE_site 1	Flavobacterium	0.3833655699555125	Medicago	B2	P1
MF047 :: marR73 iadCDE_site 1	Flavobacterium	0.4501761839209472	Medicago	B2	P2
MF047 :: marR73 iadCDE_site 1	Flavobacterium	0.21832041961484622	Medicago	B2	P3
MF047 :: marR73 iadCDE_site 1	Flavobacterium	0.4665856624884568	Medicago	B2	P4
MF376 :: marR73 iadCDE	Flavobacterium	0.0482657	Medicago	B1	P1
MF376 :: marR73 iadCDE	Flavobacterium	0.0444998	Medicago	B1	P2
MF376 :: marR73 iadCDE	Flavobacterium	0.4433189654827585	Medicago	B1	P3
MF376 :: marR73 iadCDE	Flavobacterium	0.5387153541121865	Medicago	B1	P4
MF376 :: marR73 iadCDE	Flavobacterium	0.3278265358688694	Medicago	B2	P1
MF376 :: marR73 iadCDE	Flavobacterium	0.610583	Medicago	B2	P2
MF376 :: marR73 iadCDE	Flavobacterium	0.5543533600923285	Medicago	B2	P3
MF376 :: marR73 iadCDE	Flavobacterium	0.5382392259747227	Medicago	B2	P4
MF047 :: marR73 iadCDEFGHIJK2_site 1	Flavobacterium	0.0760765	Medicago	B1	P1
MF047 :: marR73 iadCDEFGHIJK2_site 1	Flavobacterium	0.5302789090667346	Medicago	B1	P2
MF047 :: marR73 iadCDEFGHIJK2_site 1	Flavobacterium	0.433364	Medicago	B1	P3
MF047 :: marR73 iadCDEFGHIJK2_site 1	Flavobacterium	0.6356373264528853	Medicago	B1	P4
MF047 :: marR73 iadCDEFGHIJK2_site 1	Flavobacterium	0.6144940778731862	Medicago	B2	P1
MF047 :: marR73 iadCDEFGHIJK2_site 1	Flavobacterium	0.5571183305293186	Medicago	B2	P2
MF047 :: marR73 iadCDEFGHIJK2_site 1	Flavobacterium	0.586095	Medicago	B2	P3
MF047 :: marR73 iadCDEFGHIJK2_site 1	Flavobacterium	0.6630173562630173	Medicago	B2	P4
MF376 :: marR73 iadCDEFGHIJK2	Flavobacterium	0.49527476456492825	Medicago	B1	P1
MF376 :: marR73 iadCDEFGHIJK2	Flavobacterium	0.5865984808011581	Medicago	B1	P2
MF376 :: marR73 iadCDEFGHIJK2	Flavobacterium	0.5039965486722829	Medicago	B1	P3
MF376 :: marR73 iadCDEFGHIJK2	Flavobacterium	0.5368339519951892	Medicago	B1	P4
MF376 :: marR73 iadCDEFGHIJK2	Flavobacterium	0.5111023587996651	Medicago	B2	P1
MF376 :: marR73 iadCDEFGHIJK2	Flavobacterium	0.1381868963987167	Medicago	B2	P2
input	Flavobacterium	0.37210434782608687	input	B1	P1
input	Flavobacterium	0.3625165826060261	input	B2	P1
ΔHS33	Leifsonia	0.0236232	Arabidopsis	B1	P1
ΔHS33	Leifsonia	0.0214738	Arabidopsis	B1	P2
ΔHS33	Leifsonia	0.0124552	Arabidopsis	B1	P3
ΔHS33	Leifsonia	0.0168683	Arabidopsis	B1	P4
ΔHS33	Leifsonia	0.0244942	Arabidopsis	B2	P1
ΔHS33	Leifsonia	0.0250984	Arabidopsis	B2	P2
ΔHS33	Leifsonia	0.0323732	Arabidopsis	B2	P3
ΔHS33	Leifsonia	0.0117236	Arabidopsis	B2	P4
CL014	Leifsonia	0.017751	Arabidopsis	B1	P1
CL014	Leifsonia	0.0224176	Arabidopsis	B1	P2
CL014	Leifsonia	0.011194	Arabidopsis	B1	P3
CL014	Leifsonia	0.00925238	Arabidopsis	B1	P4
CL014	Leifsonia	0.0281835	Arabidopsis	B2	P1
CL014	Leifsonia	0.0385269	Arabidopsis	B2	P2
CL014	Leifsonia	0.0319319	Arabidopsis	B2	P3
CL014	Leifsonia	0.0332624	Arabidopsis	B2	P4
MF047	Leifsonia	0.0211157	Arabidopsis	B1	P1
MF047	Leifsonia	0.0249007	Arabidopsis	B1	P2
MF047	Leifsonia	0.00955531	Arabidopsis	B1	P3
MF047	Leifsonia	0.0290868	Arabidopsis	B1	P4
MF047	Leifsonia	0.0242734	Arabidopsis	B2	P1
MF047	Leifsonia	0.0275339	Arabidopsis	B2	P2
MF047	Leifsonia	0.0509039	Arabidopsis	B2	P3
MF047	Leifsonia	0.0253968	Arabidopsis	B2	P4
MF376	Leifsonia	0.0081512	Arabidopsis	B1	P1
MF376	Leifsonia	0.00730107	Arabidopsis	B1	P2
MF376	Leifsonia	0.00641208	Arabidopsis	B1	P3
MF376	Leifsonia	0.00872464	Arabidopsis	B1	P4
MF376	Leifsonia	0.00868288	Arabidopsis	B2	P1
MF376	Leifsonia	0.00694299	Arabidopsis	B2	P2
MF376	Leifsonia	0.00585972	Arabidopsis	B2	P3
SynCom32	Leifsonia	0.0175301	Arabidopsis	B1	P1
SynCom32	Leifsonia	0.0273603	Arabidopsis	B1	P2
SynCom32	Leifsonia	0.0164819	Arabidopsis	B1	P3
SynCom32	Leifsonia	0.0223923	Arabidopsis	B1	P4
SynCom32	Leifsonia	0.0127145	Arabidopsis	B1	P5
SynCom32	Leifsonia	0.0255139	Arabidopsis	B2	P1
SynCom32	Leifsonia	0.0271547	Arabidopsis	B2	P2
SynCom32	Leifsonia	0.0167502	Arabidopsis	B2	P3
SynCom32	Leifsonia	0.018801	Arabidopsis	B2	P4
ΔHS33 :: marR73 iadCDE	Leifsonia	0.00467622	Arabidopsis	B1	P1
ΔHS33 :: marR73 iadCDE	Leifsonia	0.0121227	Arabidopsis	B1	P2
ΔHS33 :: marR73 iadCDE	Leifsonia	0.0236784	Arabidopsis	B1	P3
ΔHS33 :: marR73 iadCDE	Leifsonia	0.0188217	Arabidopsis	B1	P4
ΔHS33 :: marR73 iadCDE	Leifsonia	0.0261399	Arabidopsis	B2	P1
ΔHS33 :: marR73 iadCDE	Leifsonia	0.0238428	Arabidopsis	B2	P2
ΔHS33 :: marR73 iadCDE	Leifsonia	0.00373613	Arabidopsis	B2	P3
ΔHS33 :: marR73 iadCDE	Leifsonia	0.00367872	Arabidopsis	B2	P4
ΔHS33 :: marR73 iadCDEFGHIJK2	Leifsonia	0.0373917	Arabidopsis	B1	P1
ΔHS33 :: marR73 iadCDEFGHIJK2	Leifsonia	0.019914	Arabidopsis	B1	P2
ΔHS33 :: marR73 iadCDEFGHIJK2	Leifsonia	0.0315906	Arabidopsis	B1	P3
ΔHS33 :: marR73 iadCDEFGHIJK2	Leifsonia	0.0154872	Arabidopsis	B1	P4
ΔHS33 :: marR73 iadCDEFGHIJK2	Leifsonia	0.0434514	Arabidopsis	B2	P1
ΔHS33 :: marR73 iadCDEFGHIJK2	Leifsonia	0.0331578	Arabidopsis	B2	P2
ΔHS33 :: marR73 iadCDEFGHIJK2	Leifsonia	0.0268548	Arabidopsis	B2	P3
MF047 :: marR73 iadCDE_site 1	Leifsonia	0.0150754	Arabidopsis	B1	P1
MF047 :: marR73 iadCDE_site 1	Leifsonia	0.020311	Arabidopsis	B1	P2
MF047 :: marR73 iadCDE_site 1	Leifsonia	0.021095	Arabidopsis	B1	P3
MF047 :: marR73 iadCDE_site 1	Leifsonia	0.0200087	Arabidopsis	B1	P4
MF047 :: marR73 iadCDE_site 1	Leifsonia	0.0203218	Arabidopsis	B2	P1
MF047 :: marR73 iadCDE_site 1	Leifsonia	0.0236368	Arabidopsis	B2	P2
MF047 :: marR73 iadCDE_site 1	Leifsonia	0.0191944	Arabidopsis	B2	P3
MF047 :: marR73 iadCDE_site 1	Leifsonia	0.014729	Arabidopsis	B2	P4
MF376 :: marR73 iadCDE	Leifsonia	0.0111977	Arabidopsis	B1	P1
MF376 :: marR73 iadCDE	Leifsonia	0.00291256	Arabidopsis	B1	P2
MF376 :: marR73 iadCDE	Leifsonia	0.00709733	Arabidopsis	B1	P3
MF376 :: marR73 iadCDE	Leifsonia	0.00639269	Arabidopsis	B1	P4
MF376 :: marR73 iadCDE	Leifsonia	0.010361	Arabidopsis	B2	P1
MF376 :: marR73 iadCDE	Leifsonia	0.0066932	Arabidopsis	B2	P2
MF376 :: marR73 iadCDE	Leifsonia	0.00892586	Arabidopsis	B2	P3
MF376 :: marR73 iadCDE	Leifsonia	0.00986574	Arabidopsis	B2	P4
MF047 :: marR73 iadCDEFGHIJK2_site 1	Leifsonia	0.0116267	Arabidopsis	B1	P1
MF047 :: marR73 iadCDEFGHIJK2_site 1	Leifsonia	0.0119901	Arabidopsis	B1	P2
MF047 :: marR73 iadCDEFGHIJK2_site 1	Leifsonia	0.0171761	Arabidopsis	B1	P3
MF047 :: marR73 iadCDEFGHIJK2_site 1	Leifsonia	0.0227501	Arabidopsis	B1	P4
MF047 :: marR73 iadCDEFGHIJK2_site 1	Leifsonia	0.0253143	Arabidopsis	B2	P1
MF047 :: marR73 iadCDEFGHIJK2_site 1	Leifsonia	0.0211179	Arabidopsis	B2	P2
MF047 :: marR73 iadCDEFGHIJK2_site 1	Leifsonia	0.0240028	Arabidopsis	B2	P3
MF047 :: marR73 iadCDEFGHIJK2_site 1	Leifsonia	0.01637	Arabidopsis	B2	P4
MF376 :: marR73 iadCDEFGHIJK2	Leifsonia	0.00614797	Arabidopsis	B1	P1
MF376 :: marR73 iadCDEFGHIJK2	Leifsonia	0.0100069	Arabidopsis	B1	P2
MF376 :: marR73 iadCDEFGHIJK2	Leifsonia	0.00759474	Arabidopsis	B1	P3
MF376 :: marR73 iadCDEFGHIJK2	Leifsonia	0.00924507	Arabidopsis	B1	P4
MF376 :: marR73 iadCDEFGHIJK2	Leifsonia	0.00876159	Arabidopsis	B2	P1
MF376 :: marR73 iadCDEFGHIJK2	Leifsonia	0.00595433	Arabidopsis	B2	P2
MF376 :: marR73 iadCDEFGHIJK2	Leifsonia	0.00654956	Arabidopsis	B2	P3
MF376 :: marR73 iadCDEFGHIJK2	Leifsonia	0.0120166	Arabidopsis	B2	P4
ΔHS33	Leifsonia	0.0117014	Medicago	B1	P1
ΔHS33	Leifsonia	0.00498823	Medicago	B1	P2
ΔHS33	Leifsonia	0.00662479	Medicago	B1	P3
ΔHS33	Leifsonia	0.0071262	Medicago	B1	P4
ΔHS33	Leifsonia	0.00880857	Medicago	B2	P1
ΔHS33	Leifsonia	0.00223062	Medicago	B2	P2
ΔHS33	Leifsonia	0.00770965	Medicago	B2	P3
ΔHS33	Leifsonia	0.0106793	Medicago	B2	P4
CL014	Leifsonia	0.00866334	Medicago	B1	P1
CL014	Leifsonia	0.00935181	Medicago	B1	P2
CL014	Leifsonia	0.00638629	Medicago	B1	P3
CL014	Leifsonia	0.0101649	Medicago	B1	P4
CL014	Leifsonia	0.00743978	Medicago	B2	P1
CL014	Leifsonia	0.0084881	Medicago	B2	P2
CL014	Leifsonia	0.00647311	Medicago	B2	P3
MF047	Leifsonia	0.0078693	Medicago	B1	P1
MF047	Leifsonia	0.00801603	Medicago	B1	P2
MF047	Leifsonia	0.0129032	Medicago	B1	P3
MF047	Leifsonia	0.0149003	Medicago	B1	P4
MF047	Leifsonia	0.0104622	Medicago	B2	P1
MF047	Leifsonia	0.00961328	Medicago	B2	P2
MF047	Leifsonia	0.00848416	Medicago	B2	P3
MF047	Leifsonia	0.00695221	Medicago	B2	P4
MF376	Leifsonia	0.00660037	Medicago	B1	P1
MF376	Leifsonia	0.00501664	Medicago	B1	P2
MF376	Leifsonia	0.00499022	Medicago	B1	P3
MF376	Leifsonia	0.00522212	Medicago	B1	P4
MF376	Leifsonia	0.00443973	Medicago	B2	P1
MF376	Leifsonia	0.00680639	Medicago	B2	P2
MF376	Leifsonia	0.00760488	Medicago	B2	P3
MF376	Leifsonia	0.00447201	Medicago	B2	P4
SynCom32	Leifsonia	0.00849796	Medicago	B1	P1
SynCom32	Leifsonia	0.00308367	Medicago	B1	P2
SynCom32	Leifsonia	0.0120701	Medicago	B1	P3
SynCom32	Leifsonia	0.0147461	Medicago	B1	P4
SynCom32	Leifsonia	0.00836683	Medicago	B1	P5
SynCom32	Leifsonia	0.0106676	Medicago	B2	P1
SynCom32	Leifsonia	0.00841843	Medicago	B2	P2
SynCom32	Leifsonia	0.0103275	Medicago	B2	P3
SynCom32	Leifsonia	0.0126043	Medicago	B2	P4
ΔHS33 :: marR73 iadCDE	Leifsonia	0.00168363	Medicago	B1	P1
ΔHS33 :: marR73 iadCDE	Leifsonia	0.00552012	Medicago	B1	P2
ΔHS33 :: marR73 iadCDE	Leifsonia	0.0070311	Medicago	B1	P3
ΔHS33 :: marR73 iadCDE	Leifsonia	0.00662983	Medicago	B1	P4
ΔHS33 :: marR73 iadCDE	Leifsonia	0.00252833	Medicago	B2	P1
ΔHS33 :: marR73 iadCDE	Leifsonia	0.0057971	Medicago	B2	P2
ΔHS33 :: marR73 iadCDE	Leifsonia	0.00347761	Medicago	B2	P3
ΔHS33 :: marR73 iadCDE	Leifsonia	0.00582158	Medicago	B2	P4
ΔHS33 :: marR73 iadCDEFGHIJK2	Leifsonia	0.00978711	Medicago	B1	P1
ΔHS33 :: marR73 iadCDEFGHIJK2	Leifsonia	0.00533036	Medicago	B1	P2
ΔHS33 :: marR73 iadCDEFGHIJK2	Leifsonia	0.0116489	Medicago	B1	P3
ΔHS33 :: marR73 iadCDEFGHIJK2	Leifsonia	0.00892182	Medicago	B1	P4
ΔHS33 :: marR73 iadCDEFGHIJK2	Leifsonia	0.00714176	Medicago	B2	P1
ΔHS33 :: marR73 iadCDEFGHIJK2	Leifsonia	0.00751337	Medicago	B2	P2
ΔHS33 :: marR73 iadCDEFGHIJK2	Leifsonia	0.00779288	Medicago	B2	P3
ΔHS33 :: marR73 iadCDEFGHIJK2	Leifsonia	0.00790491	Medicago	B2	P4
MF047 :: marR73 iadCDE_site 1	Leifsonia	0.0105345	Medicago	B1	P1
MF047 :: marR73 iadCDE_site 1	Leifsonia	0.00919341	Medicago	B1	P2
MF047 :: marR73 iadCDE_site 1	Leifsonia	0.00690722	Medicago	B1	P3
MF047 :: marR73 iadCDE_site 1	Leifsonia	0.00867245	Medicago	B1	P4
MF047 :: marR73 iadCDE_site 1	Leifsonia	0.00928433	Medicago	B2	P1
MF047 :: marR73 iadCDE_site 1	Leifsonia	0.00897332	Medicago	B2	P2
MF047 :: marR73 iadCDE_site 1	Leifsonia	0.00868533	Medicago	B2	P3
MF047 :: marR73 iadCDE_site 1	Leifsonia	0.00675881	Medicago	B2	P4
MF376 :: marR73 iadCDE	Leifsonia	0.00114529	Medicago	B1	P1
MF376 :: marR73 iadCDE	Leifsonia	0.00151581	Medicago	B1	P2
MF376 :: marR73 iadCDE	Leifsonia	0.00560345	Medicago	B1	P3
MF376 :: marR73 iadCDE	Leifsonia	0.0074791	Medicago	B1	P4
MF376 :: marR73 iadCDE	Leifsonia	0.00813113	Medicago	B2	P1
MF376 :: marR73 iadCDE	Leifsonia	0.00457331	Medicago	B2	P2
MF376 :: marR73 iadCDE	Leifsonia	0.00343686	Medicago	B2	P3
MF376 :: marR73 iadCDE	Leifsonia	0.00582323	Medicago	B2	P4
MF047 :: marR73 iadCDEFGHIJK2_site 1	Leifsonia	0.00484936	Medicago	B1	P1
MF047 :: marR73 iadCDEFGHIJK2_site 1	Leifsonia	0.0133724	Medicago	B1	P2
MF047 :: marR73 iadCDEFGHIJK2_site 1	Leifsonia	0.00706505	Medicago	B1	P3
MF047 :: marR73 iadCDEFGHIJK2_site 1	Leifsonia	0.00819485	Medicago	B1	P4
MF047 :: marR73 iadCDEFGHIJK2_site 1	Leifsonia	0.00567424	Medicago	B2	P1
MF047 :: marR73 iadCDEFGHIJK2_site 1	Leifsonia	0.00825409	Medicago	B2	P2
MF047 :: marR73 iadCDEFGHIJK2_site 1	Leifsonia	0.00737044	Medicago	B2	P3
MF047 :: marR73 iadCDEFGHIJK2_site 1	Leifsonia	0.00921228	Medicago	B2	P4
MF376 :: marR73 iadCDEFGHIJK2	Leifsonia	0.00700035	Medicago	B1	P1
MF376 :: marR73 iadCDEFGHIJK2	Leifsonia	0.00579078	Medicago	B1	P2
MF376 :: marR73 iadCDEFGHIJK2	Leifsonia	0.00508652	Medicago	B1	P3
MF376 :: marR73 iadCDEFGHIJK2	Leifsonia	0.00464756	Medicago	B1	P4
MF376 :: marR73 iadCDEFGHIJK2	Leifsonia	0.0047265	Medicago	B2	P1
MF376 :: marR73 iadCDEFGHIJK2	Leifsonia	0.00178953	Medicago	B2	P2
input	Leifsonia	0.00772174	input	B1	P1
input	Leifsonia	0.00600088	input	B2	P1
ΔHS33	Luteibacter	0	Arabidopsis	B1	P1
ΔHS33	Luteibacter	0.00580193	Arabidopsis	B1	P2
ΔHS33	Luteibacter	0.00305321	Arabidopsis	B1	P3
ΔHS33	Luteibacter	0.000193889	Arabidopsis	B1	P4
ΔHS33	Luteibacter	0.00477707	Arabidopsis	B2	P1
ΔHS33	Luteibacter	0.00936101	Arabidopsis	B2	P2
ΔHS33	Luteibacter	0.0209661	Arabidopsis	B2	P3
ΔHS33	Luteibacter	0.0300288	Arabidopsis	B2	P4
CL014	Luteibacter	0.00127648	Arabidopsis	B1	P1
CL014	Luteibacter	0.00101437	Arabidopsis	B1	P2
CL014	Luteibacter	0	Arabidopsis	B1	P3
CL014	Luteibacter	0	Arabidopsis	B1	P4
CL014	Luteibacter	0.0055522	Arabidopsis	B2	P1
CL014	Luteibacter	0.00655881	Arabidopsis	B2	P2
CL014	Luteibacter	0.0248428	Arabidopsis	B2	P3
CL014	Luteibacter	0.0441472	Arabidopsis	B2	P4
MF047	Luteibacter	0	Arabidopsis	B1	P1
MF047	Luteibacter	0	Arabidopsis	B1	P2
MF047	Luteibacter	0	Arabidopsis	B1	P3
MF047	Luteibacter	0	Arabidopsis	B1	P4
MF047	Luteibacter	0.000425849	Arabidopsis	B2	P1
MF047	Luteibacter	0.013766959402234599	Arabidopsis	B2	P2
MF047	Luteibacter	0.0309229	Arabidopsis	B2	P3
MF047	Luteibacter	0.0400794	Arabidopsis	B2	P4
MF376	Luteibacter	0.0025972	Arabidopsis	B1	P1
MF376	Luteibacter	0.000658743	Arabidopsis	B1	P2
MF376	Luteibacter	0	Arabidopsis	B1	P3
MF376	Luteibacter	0	Arabidopsis	B1	P4
MF376	Luteibacter	0.00261763	Arabidopsis	B2	P1
MF376	Luteibacter	0	Arabidopsis	B2	P2
MF376	Luteibacter	0	Arabidopsis	B2	P3
SynCom32	Luteibacter	0.060523	Arabidopsis	B1	P1
SynCom32	Luteibacter	0.0209356	Arabidopsis	B1	P2
SynCom32	Luteibacter	0.000706898	Arabidopsis	B1	P3
SynCom32	Luteibacter	0.0013818	Arabidopsis	B1	P4
SynCom32	Luteibacter	0	Arabidopsis	B1	P5
SynCom32	Luteibacter	0.00211563	Arabidopsis	B2	P1
SynCom32	Luteibacter	0.00331288	Arabidopsis	B2	P2
SynCom32	Luteibacter	0.00341841	Arabidopsis	B2	P3
SynCom32	Luteibacter	0	Arabidopsis	B2	P4
ΔHS33 :: marR73 iadCDE	Luteibacter	0	Arabidopsis	B1	P1
ΔHS33 :: marR73 iadCDE	Luteibacter	0	Arabidopsis	B1	P2
ΔHS33 :: marR73 iadCDE	Luteibacter	0.00205899	Arabidopsis	B1	P3
ΔHS33 :: marR73 iadCDE	Luteibacter	0	Arabidopsis	B1	P4
ΔHS33 :: marR73 iadCDE	Luteibacter	0	Arabidopsis	B2	P1
ΔHS33 :: marR73 iadCDE	Luteibacter	0.00500405	Arabidopsis	B2	P2
ΔHS33 :: marR73 iadCDE	Luteibacter	0.0122706	Arabidopsis	B2	P3
ΔHS33 :: marR73 iadCDE	Luteibacter	0.012058	Arabidopsis	B2	P4
ΔHS33 :: marR73 iadCDEFGHIJK2	Luteibacter	0.0747834	Arabidopsis	B1	P1
ΔHS33 :: marR73 iadCDEFGHIJK2	Luteibacter	0	Arabidopsis	B1	P2
ΔHS33 :: marR73 iadCDEFGHIJK2	Luteibacter	0	Arabidopsis	B1	P3
ΔHS33 :: marR73 iadCDEFGHIJK2	Luteibacter	0.0133362	Arabidopsis	B1	P4
ΔHS33 :: marR73 iadCDEFGHIJK2	Luteibacter	0.0069584	Arabidopsis	B2	P1
ΔHS33 :: marR73 iadCDEFGHIJK2	Luteibacter	0.0023314	Arabidopsis	B2	P2
ΔHS33 :: marR73 iadCDEFGHIJK2	Luteibacter	0	Arabidopsis	B2	P3
MF047 :: marR73 iadCDE_site 1	Luteibacter	0.0166216	Arabidopsis	B1	P1
MF047 :: marR73 iadCDE_site 1	Luteibacter	0.0127851	Arabidopsis	B1	P2
MF047 :: marR73 iadCDE_site 1	Luteibacter	0.00769277	Arabidopsis	B1	P3
MF047 :: marR73 iadCDE_site 1	Luteibacter	0.00902212	Arabidopsis	B1	P4
MF047 :: marR73 iadCDE_site 1	Luteibacter	0.0173793	Arabidopsis	B2	P1
MF047 :: marR73 iadCDE_site 1	Luteibacter	0.00209062	Arabidopsis	B2	P2
MF047 :: marR73 iadCDE_site 1	Luteibacter	0.0105424	Arabidopsis	B2	P3
MF047 :: marR73 iadCDE_site 1	Luteibacter	0.00909924	Arabidopsis	B2	P4
MF376 :: marR73 iadCDE	Luteibacter	0.00249513	Arabidopsis	B1	P1
MF376 :: marR73 iadCDE	Luteibacter	0	Arabidopsis	B1	P2
MF376 :: marR73 iadCDE	Luteibacter	0	Arabidopsis	B1	P3
MF376 :: marR73 iadCDE	Luteibacter	0	Arabidopsis	B1	P4
MF376 :: marR73 iadCDE	Luteibacter	0.0010361	Arabidopsis	B2	P1
MF376 :: marR73 iadCDE	Luteibacter	0.00284913	Arabidopsis	B2	P2
MF376 :: marR73 iadCDE	Luteibacter	0	Arabidopsis	B2	P3
MF376 :: marR73 iadCDE	Luteibacter	0.00197315	Arabidopsis	B2	P4
MF047 :: marR73 iadCDEFGHIJK2_site 1	Luteibacter	0.00191195	Arabidopsis	B1	P1
MF047 :: marR73 iadCDEFGHIJK2_site 1	Luteibacter	0	Arabidopsis	B1	P2
[truncated: 2,552 more rows]

## Sheet: Supp. Table 7
# Supplementary Table 7. Fresh shoot weight of Arabidopsis grown in natural soil with bacterial treatments.
treatment	shoot fresh weight (mg)	figure
NB	333	Fig. 6 and Extended Data Fig. 10
NB	338	Fig. 6 and Extended Data Fig. 10
NB	283	Fig. 6 and Extended Data Fig. 10
NB	209	Fig. 6 and Extended Data Fig. 10
NB	293	Fig. 6 and Extended Data Fig. 10
NB	174	Fig. 6 and Extended Data Fig. 10
NB	208	Fig. 6 and Extended Data Fig. 10
NB	284	Fig. 6 and Extended Data Fig. 10
NB	222	Fig. 6 and Extended Data Fig. 10
NB	259	Fig. 6 and Extended Data Fig. 10
NB	307	Fig. 6 and Extended Data Fig. 10
NB	144	Fig. 6 and Extended Data Fig. 10
NB	164	Fig. 6 and Extended Data Fig. 10
NB	260	Fig. 6 and Extended Data Fig. 10
NB	269	Fig. 6 and Extended Data Fig. 10
NB	304	Fig. 6 and Extended Data Fig. 10
NB	278	Fig. 6 and Extended Data Fig. 10
NB	193	Fig. 6 and Extended Data Fig. 10
NB	189	Fig. 6 and Extended Data Fig. 10
NB	148	Fig. 6 and Extended Data Fig. 10
NB	196	Fig. 6 and Extended Data Fig. 10
NB	162	Fig. 6 and Extended Data Fig. 10
NB	183	Fig. 6 and Extended Data Fig. 10
NB	193	Fig. 6 and Extended Data Fig. 10
NB	182	Fig. 6 and Extended Data Fig. 10
NB	197	Fig. 6 and Extended Data Fig. 10
NB	207	Fig. 6 and Extended Data Fig. 10
NB	187	Fig. 6 and Extended Data Fig. 10
NB	144	Fig. 6 and Extended Data Fig. 10
NB	187	Fig. 6 and Extended Data Fig. 10
NB	176	Fig. 6 and Extended Data Fig. 10
NB	158	Fig. 6 and Extended Data Fig. 10
NB	169	Fig. 6 and Extended Data Fig. 10
NB	151	Fig. 6 and Extended Data Fig. 10
NB	163	Fig. 6 and Extended Data Fig. 10
NB	176	Fig. 6 and Extended Data Fig. 10
MF376	355	Fig. 6
MF376	327	Fig. 6
MF376	281	Fig. 6
MF376	304	Fig. 6
MF376	240	Fig. 6
MF376	273	Fig. 6
MF376	279	Fig. 6
MF376	283	Fig. 6
MF376	264	Fig. 6
MF376	309	Fig. 6
MF376	215	Fig. 6
MF376	262	Fig. 6
MF376	304	Fig. 6
MF376	233	Fig. 6
MF376	198	Fig. 6
MF376	168	Fig. 6
MF376	211	Fig. 6
MF376	209	Fig. 6
MF376	223	Fig. 6
MF376	190	Fig. 6
MF376	166	Fig. 6
MF376	245	Fig. 6
MF376	217	Fig. 6
MF376	185	Fig. 6
MF376	141	Fig. 6
MF376	238	Fig. 6
MF376	191	Fig. 6
MF376	271	Fig. 6
MF376	219	Fig. 6
MF376	234	Fig. 6
MF376	180	Fig. 6
MF376	167	Fig. 6
MF376 :: marR73 iadC-K2	354	Fig. 6
MF376 :: marR73 iadC-K2	282	Fig. 6
MF376 :: marR73 iadC-K2	369	Fig. 6
MF376 :: marR73 iadC-K2	345	Fig. 6
MF376 :: marR73 iadC-K2	258	Fig. 6
MF376 :: marR73 iadC-K2	271	Fig. 6
MF376 :: marR73 iadC-K2	273	Fig. 6
MF376 :: marR73 iadC-K2	278	Fig. 6
MF376 :: marR73 iadC-K2	233	Fig. 6
MF376 :: marR73 iadC-K2	325	Fig. 6
MF376 :: marR73 iadC-K2	352	Fig. 6
MF376 :: marR73 iadC-K2	379	Fig. 6
MF376 :: marR73 iadC-K2	326	Fig. 6
MF376 :: marR73 iadC-K2	335	Fig. 6
MF376 :: marR73 iadC-K2	419	Fig. 6
MF376 :: marR73 iadC-K2	309	Fig. 6
MF376 :: marR73 iadC-K2	284	Fig. 6
MF376 :: marR73 iadC-K2	293	Fig. 6
MF376 :: marR73 iadC-K2	383	Fig. 6
MF376 :: marR73 iadC-K2	357	Fig. 6
MF376 :: marR73 iadC-K2	341	Fig. 6
MF376 :: marR73 iadC-K2	317	Fig. 6
MF376 :: marR73 iadC-K2	335	Fig. 6
MF376 :: marR73 iadC-K2	263	Fig. 6
MF376 :: marR73 iadC-K2	269	Fig. 6
MF376 :: marR73 iadC-K2	411	Fig. 6
MF376 :: marR73 iadC-K2	248	Fig. 6
MF376 :: marR73 iadC-K2	261	Fig. 6
MF376 :: marR73 iadC-K2	364	Fig. 6
MF376 :: marR73 iadC-K2	288	Fig. 6
MF376 :: marR73 iadC-K2	320	Fig. 6
CL014	249	Extended Data Fig. 10
CL014	273	Extended Data Fig. 10
CL014	288	Extended Data Fig. 10
CL014	273	Extended Data Fig. 10
CL014	310	Extended Data Fig. 10
CL014	316	Extended Data Fig. 10
CL014	272	Extended Data Fig. 10
CL014	230	Extended Data Fig. 10
CL014	280	Extended Data Fig. 10
CL014	230	Extended Data Fig. 10
CL014	246	Extended Data Fig. 10
CL014	248	Extended Data Fig. 10
CL014	207	Extended Data Fig. 10
CL014	287	Extended Data Fig. 10
CL014	242	Extended Data Fig. 10
CL014	306	Extended Data Fig. 10
CL014	311	Extended Data Fig. 10
CL014	217	Extended Data Fig. 10
CL014	259	Extended Data Fig. 10
CL014	283	Extended Data Fig. 10
CL014	330	Extended Data Fig. 10
CL014	326	Extended Data Fig. 10
CL014	240	Extended Data Fig. 10
CL014	313	Extended Data Fig. 10
CL014	245	Extended Data Fig. 10
CL014	296	Extended Data Fig. 10
CL014	270	Extended Data Fig. 10
CL014	281	Extended Data Fig. 10
CL014	299	Extended Data Fig. 10
CL014	266	Extended Data Fig. 10
CL014	280	Extended Data Fig. 10
CL014	279	Extended Data Fig. 10
CL014	315	Extended Data Fig. 10
CL014	290	Extended Data Fig. 10
ΔHS33	333	Extended Data Fig. 10
ΔHS33	281	Extended Data Fig. 10
ΔHS33	306	Extended Data Fig. 10
ΔHS33	288	Extended Data Fig. 10
ΔHS33	261	Extended Data Fig. 10
ΔHS33	296	Extended Data Fig. 10
ΔHS33	302	Extended Data Fig. 10
ΔHS33	324	Extended Data Fig. 10
ΔHS33	252	Extended Data Fig. 10
ΔHS33	254	Extended Data Fig. 10
ΔHS33	252	Extended Data Fig. 10
ΔHS33	214	Extended Data Fig. 10
ΔHS33	349	Extended Data Fig. 10
ΔHS33	304	Extended Data Fig. 10
ΔHS33	254	Extended Data Fig. 10
ΔHS33	202	Extended Data Fig. 10
ΔHS33	284	Extended Data Fig. 10
ΔHS33	231	Extended Data Fig. 10
ΔHS33	179	Extended Data Fig. 10
ΔHS33	256	Extended Data Fig. 10
ΔHS33	174	Extended Data Fig. 10
ΔHS33	240	Extended Data Fig. 10
ΔHS33	235	Extended Data Fig. 10
ΔHS33	298	Extended Data Fig. 10
ΔHS33	257	Extended Data Fig. 10
ΔHS33	273	Extended Data Fig. 10
ΔHS33	220	Extended Data Fig. 10
ΔHS33	238	Extended Data Fig. 10
ΔHS33	156	Extended Data Fig. 10
ΔHS33	190	Extended Data Fig. 10
ΔHS33	167	Extended Data Fig. 10
ΔHS33	174	Extended Data Fig. 10
ΔHS33	180	Extended Data Fig. 10
ΔHS33	177	Extended Data Fig. 10
ΔHS33	169	Extended Data Fig. 10
ΔHS33 :: marR73 iadC-K2	336	Extended Data Fig. 10
ΔHS33 :: marR73 iadC-K2	321	Extended Data Fig. 10
ΔHS33 :: marR73 iadC-K2	283	Extended Data Fig. 10
ΔHS33 :: marR73 iadC-K2	289	Extended Data Fig. 10
ΔHS33 :: marR73 iadC-K2	354	Extended Data Fig. 10
ΔHS33 :: marR73 iadC-K2	247	Extended Data Fig. 10
ΔHS33 :: marR73 iadC-K2	180	Extended Data Fig. 10
ΔHS33 :: marR73 iadC-K2	205	Extended Data Fig. 10
ΔHS33 :: marR73 iadC-K2	215	Extended Data Fig. 10
ΔHS33 :: marR73 iadC-K2	308	Extended Data Fig. 10
ΔHS33 :: marR73 iadC-K2	203	Extended Data Fig. 10
ΔHS33 :: marR73 iadC-K2	260	Extended Data Fig. 10
ΔHS33 :: marR73 iadC-K2	210	Extended Data Fig. 10
ΔHS33 :: marR73 iadC-K2	289	Extended Data Fig. 10
ΔHS33 :: marR73 iadC-K2	290	Extended Data Fig. 10
ΔHS33 :: marR73 iadC-K2	332	Extended Data Fig. 10
ΔHS33 :: marR73 iadC-K2	268	Extended Data Fig. 10
ΔHS33 :: marR73 iadC-K2	319	Extended Data Fig. 10
ΔHS33 :: marR73 iadC-K2	271	Extended Data Fig. 10
ΔHS33 :: marR73 iadC-K2	260	Extended Data Fig. 10
ΔHS33 :: marR73 iadC-K2	310	Extended Data Fig. 10
ΔHS33 :: marR73 iadC-K2	302	Extended Data Fig. 10
ΔHS33 :: marR73 iadC-K2	271	Extended Data Fig. 10
ΔHS33 :: marR73 iadC-K2	310	Extended Data Fig. 10
ΔHS33 :: marR73 iadC-K2	314	Extended Data Fig. 10
ΔHS33 :: marR73 iadC-K2	276	Extended Data Fig. 10
ΔHS33 :: marR73 iadC-K2	322	Extended Data Fig. 10
ΔHS33 :: marR73 iadC-K2	302	Extended Data Fig. 10
ΔHS33 :: marR73 iadC-K2	324	Extended Data Fig. 10
ΔHS33 :: marR73 iadC-K2	280	Extended Data Fig. 10
ΔHS33 :: marR73 iadC-K2	271	Extended Data Fig. 10
ΔHS33 :: marR73 iadC-K2	327	Extended Data Fig. 10
MF047	368	Extended Data Fig. 10
MF047	244	Extended Data Fig. 10
MF047	299	Extended Data Fig. 10
MF047	355	Extended Data Fig. 10
MF047	190	Extended Data Fig. 10
MF047	285	Extended Data Fig. 10
MF047	251	Extended Data Fig. 10
MF047	227	Extended Data Fig. 10
MF047	314	Extended Data Fig. 10
MF047	267	Extended Data Fig. 10
MF047	273	Extended Data Fig. 10
MF047	243	Extended Data Fig. 10
MF047	203	Extended Data Fig. 10
MF047	222	Extended Data Fig. 10
MF047	198	Extended Data Fig. 10
MF047	365	Extended Data Fig. 10
MF047	256	Extended Data Fig. 10
MF047	358	Extended Data Fig. 10
MF047	286	Extended Data Fig. 10
MF047	310	Extended Data Fig. 10
MF047	310	Extended Data Fig. 10
MF047	200	Extended Data Fig. 10
MF047	250	Extended Data Fig. 10
MF047	310	Extended Data Fig. 10
MF047	310	Extended Data Fig. 10
MF047	320	Extended Data Fig. 10
MF047	290	Extended Data Fig. 10
MF047	290	Extended Data Fig. 10
MF047	330	Extended Data Fig. 10
MF047	280	Extended Data Fig. 10
MF047	270	Extended Data Fig. 10
MF047	220	Extended Data Fig. 10
MF047	240	Extended Data Fig. 10
MF047	260	Extended Data Fig. 10
MF047	250	Extended Data Fig. 10
MF047	200	Extended Data Fig. 10
MF047	210	Extended Data Fig. 10
MF047 :: marR73 iadC-K2_site 1	301	Extended Data Fig. 10
MF047 :: marR73 iadC-K2_site 1	306	Extended Data Fig. 10
MF047 :: marR73 iadC-K2_site 1	338	Extended Data Fig. 10
MF047 :: marR73 iadC-K2_site 1	319	Extended Data Fig. 10
MF047 :: marR73 iadC-K2_site 1	312	Extended Data Fig. 10
MF047 :: marR73 iadC-K2_site 1	311	Extended Data Fig. 10
MF047 :: marR73 iadC-K2_site 1	314	Extended Data Fig. 10
MF047 :: marR73 iadC-K2_site 1	374	Extended Data Fig. 10
MF047 :: marR73 iadC-K2_site 1	185	Extended Data Fig. 10
MF047 :: marR73 iadC-K2_site 1	224	Extended Data Fig. 10
MF047 :: marR73 iadC-K2_site 1	240	Extended Data Fig. 10
MF047 :: marR73 iadC-K2_site 1	206	Extended Data Fig. 10
MF047 :: marR73 iadC-K2_site 1	270	Extended Data Fig. 10
MF047 :: marR73 iadC-K2_site 1	238	Extended Data Fig. 10
MF047 :: marR73 iadC-K2_site 1	208	Extended Data Fig. 10
MF047 :: marR73 iadC-K2_site 1	255	Extended Data Fig. 10
MF047 :: marR73 iadC-K2_site 1	263	Extended Data Fig. 10
MF047 :: marR73 iadC-K2_site 1	293	Extended Data Fig. 10
MF047 :: marR73 iadC-K2_site 1	180	Extended Data Fig. 10
MF047 :: marR73 iadC-K2_site 1	250	Extended Data Fig. 10
MF047 :: marR73 iadC-K2_site 1	200	Extended Data Fig. 10
MF047 :: marR73 iadC-K2_site 1	180	Extended Data Fig. 10
MF047 :: marR73 iadC-K2_site 1	130	Extended Data Fig. 10
MF047 :: marR73 iadC-K2_site 1	160	Extended Data Fig. 10
MF047 :: marR73 iadC-K2_site 1	160	Extended Data Fig. 10
MF047 :: marR73 iadC-K2_site 1	170	Extended Data Fig. 10
MF047 :: marR73 iadC-K2_site 1	210	Extended Data Fig. 10
MF047 :: marR73 iadC-K2_site 1	220	Extended Data Fig. 10
MF047 :: marR73 iadC-K2_site 1	170	Extended Data Fig. 10
MF047 :: marR73 iadC-K2_site 1	140	Extended Data Fig. 10
MF047 :: marR73 iadC-K2_site 1	210	Extended Data Fig. 10
MF047 :: marR73 iadC-K2_site 1	160	Extended Data Fig. 10
MF047 :: marR73 iadC-K2_site 1	160	Extended Data Fig. 10
MF047 :: marR73 iadC-K2_site 1	140	Extended Data Fig. 10
MF047 :: marR73 iadC-K2_site 1	170	Extended Data Fig. 10

## Sheet: Supp. Table 8
# Supplementary Table 8. List of oxygenases used for phylogenetic analysis.
name	ID	strain	family
IadD	IMG: 2643613669	Variovorax paradoxus CL014
Tryptophan 2,3-dioxygenase (MarE)	AHJ60974.1	Streptomyces sp. B9173	TDO
Naphthalene 1,2-dioxygenase	1O7H_1	Pseudomonas putida	biphenyl family
Carbazole dioxygenase	BAA31266.1	Stutzerimonas stutzeri	phthalate family
2-oxo-1,2-dihydroquinoline 8-monooxygenase	CAA73203.1	Pseudomonas putida	phthalate family
Phthalate 4,5-dioxygenase oxygenase	Q05183.1	Pseudomonas putida	phthalate family
3-chlorobenzoate-3,4-dioxygenase oxygenase	Q44256.1	Comamonas testosteroni	phthalate family
Isophthalate dioxygenase	BAH70269.1	Comamonas sp. E6	phthalate family
4-aminobenzenesulfonate 3,4-dioxygenase	CBX88679.1	Hydrogenophaga sp. PBC	phthalate family
LigX	BAA36168.1	Sphingomonas paucimobilis	phthalate family
Phenoxybenzoate dioxygenase	Q52185.1	Ectopseudomonas oleovorans	phthalate family
MnbA	AAV33660.1	Comamonas sp. JS46	phthalate family
Rieske 2Fe-2S domain-containing protein	WP_011777838.1	Mycolicibacterium vanbaalenii	biphenyl family
Naphthalene dioxygenase	ABH01029.1	Rhodococcus opacus	biphenyl family
Biphenyl dioxygenase	BAC79226.1	Geobacillus genomosp. 3	biphenyl family
Phthalate dioxygenase	AAK16534.1	Arthrobacter keyseri	biphenyl family
PudmA	AGS18337.1	Sphingobium sp. YBL2	biphenyl family
Dioxygenase DitA oxygenase	AAD21063.1	Pseudomonas abietaniphila	biphenyl family
Biphenyl dioxygenase	BAF48503.1	Rhodococcus erythropolis	biphenyl family
Naphthalene 1,2-dioxygenase	O07824.1	Pseudomonas fluorescens	biphenyl family
Ring hydroxylating dioxygenase	ABM79809.1	Sphingobium yanoikuyae	biphenyl family
Ring hydroxylating dioxygenase	ACL31215.1	Rhodococcus sp. TFB	biphenyl family
Dibenzofuran dioxygenase	ACC85677.1	Rhodococcus sp. HA01	biphenyl family
CinA1	ACJ12462.1	Rhodococcus sp. T104	biphenyl family
Initial dioxygenase	AAC38616.1	Sphingomonas sp. CB3	biphenyl family
Terminal dioxygenase	AEP40913.1	Amycolatopsis sp. FU40	biphenyl family
Aromatic ring-hydroxylating oxygenase	WP_011950843.1	Sphingomonadaceae	biphenyl family
Digoxigenin	CAA86018.1	Escherichia coli K-12	biphenyl family
Aromatic ring-hydroxylating dioxygenase	WP_011494299.1	Burkholderiaceae	biphenyl family
Putative ibuprofen CoA dioxygenase	ABK92277.1	Sphingomonas sp. Ibu-2	benzoate family
Dioxygenase	AAO38208.1	Delftia acidovorans	benzoate family
Aromatic ring-hydroxylating oxygenase	WP_012052617.1	Pseudomonas	benzoate family
2,4,5-trichlorophenoxyacetic acid oxygenase	AAB39767.1	Burkholderia cepacia	benzoate family
Anthranilate dioxygenase	ABA06559.1	Pseudomonas fluorescens	benzoate family
Benzoate 1,2-dioxygenase	WP_011600771.1	Pseudomonas	benzoate family
Tryptophan 2,3-dioxygenase	2NW7_1	Xanthomonas campestris	TDO
Tryptophan 2,3-dioxygenase	KWW37308.1	Cupriavidus metallidurans	TDO
IacC	WP_136914304	Pseudomonas putida	benzoate family
PboD,FAD-dependent monooxygenase FmqB,	KIA75845	Aspergillus fumigatus Af293	FMO
Flavin-dependent monooxygenase	8Z13_1	Streptomyces ardesiacus	FMO
Flavin-containing monooxygenase FMO	7D4K_1	Candidatus Pelagibacter sp. HTCC7211	FMO
